# Supplementary material for: Antimicrobial Activity of Anionic Bis(N-Heterocyclic Carbene) Silver Complexes
Source: Molecules. 2024 Sep 27;29(19):4608. doi: 10.3390/molecules29194608 (PMC11478204; doi:10.3390/molecules29194608)
Supplement: Supplementary file 1 [file molecules-29-04608-s001.zip]

Archive with 3 entries (3 files):
- CheckCIF PLATON_JIB.pdf
- global CIF_ApplOrganometChem.cif
- SuppMat_Ag_NHC_antimic_REV.pdf
