# Supplementary material for: Antimicrobial Activity of Anionic Bis(N-Heterocyclic Carbene) Silver Complexes
Source: Molecules. 2024 Sep 27;29(19):4608. doi: 10.3390/molecules29194608 (PMC11478204; doi:10.3390/molecules29194608)
Supplement: Supplementary file 1 [file molecules-29-04608-s001.zip › global CIF_ApplOrganometChem.cif]

#=============================================================================80
# Data Global for compounds 1f, 2c and 2g
#=============================================================================80

data_global

_publ_section_title
;
 Antimicrobial activity and solution 109Ag NMR and of anionic bis(N-heterocyclic
 carbene)silver complexes
;
#
# Carlos J. Carrasco, Francisco Montilla, Eduardo Villalobo, Manuel Angulo,
# Eleuterio \'Alvarez, and Agust\'n Galindo
#
# To be submitted to  Appl. Organomet. Chem.
# Manuscript number ...........
#=============================================================================80
#=============================================================================80
#
# Person for contact
_publ_contact_author_name  'Prof. Agust\'in Galindo'
_publ_contact_author_address
;
     Departamento de Qu\'imica Inorg\'anica, Universidad de Sevilla, Aptdo 1203,
     41071 Sevilla, Spain
;

_publ_contact_author_fax     '+34 954357081'
_publ_contact_author_email    galindo@us.es

#=============================================================================80
# Publication details

loop_
_publ_author_name
_publ_author_address


     'Carlos J. Carrasco'
;
     Departamento de Qu\'imica Inorg\'anica, Universidad de Sevilla, Aptdo.
     1203, 41071 Sevilla, Spain
;

    'Francisco Montilla'
;
     Departamento de Qu\'imica Inorg\'anica, Universidad de Sevilla, Aptdo.
     1203, 41071 Sevilla, Spain
;

    'Eduardo Villalobo'
;
     Departamento de Microbiolog\'ia, Facultad de Biolog\'ia, Universidad de
     Sevilla, 41012 Sevilla, Spain
;

    'Manuel Angulo'
;
     CITIUS - Avenida Reina Mercedes 4B, 41012, Sevilla
;
    'Eleuterio \'Alvarez'
;
     Instituto de Investigaciones Qu\'imicas, C.S.I.C-Universidad de Sevilla,
     Avd. Am\'erico Vespucio, 49, Isla de la Cartuja, E-41092 Sevilla, Spain
;

     'Agust\'in Galindo'
;
     Departamento de Qu\'imica Inorg\'anica, Universidad de Sevilla, Aptdo.
     1203, 41071 Sevilla, Spain
;


 _publ_requested_journal   'Appl. Organomet. Chem.'
 _journal_name_full
;
 Journal of Inorganic Biochemistry
;


 _journal_volume                '?'
 _journal_page_first            '?'
 _journal_page_last             '?'
 _journal_year                  '2024'


#=========================================================================
# Three crystal structures follow, separated/terminated by #===END.
# The CIF has been tested by program checkCIF and includes VRF's
# (Validation Reply Forms).
#=========================================================================


#=============================================================================80
# Data for compound 1f (local labelling agq0723a)
#=============================================================================80

data_1f

_audit_creation_method            'SHELXL-2018/3'
_shelx_SHELXL_version_number      '2018/3'
_chemical_name_systematic         ?
_chemical_name_common             ?
_chemical_melting_point           ?
_chemical_formula_moiety          'C11 H14 N4 O6'
_chemical_formula_sum             'C11 H14 N4 O6'
_chemical_formula_weight          298.26

loop_
 _atom_type_symbol
 _atom_type_description
 _atom_type_scat_dispersion_real
 _atom_type_scat_dispersion_imag
 _atom_type_scat_source
 'C'  'C'   0.0033   0.0016
 'International Tables Vol C Tables 4.2.6.8 and 6.1.1.4'
 'H'  'H'   0.0000   0.0000
 'International Tables Vol C Tables 4.2.6.8 and 6.1.1.4'
 'N'  'N'   0.0061   0.0033
 'International Tables Vol C Tables 4.2.6.8 and 6.1.1.4'
 'O'  'O'   0.0106   0.0060
 'International Tables Vol C Tables 4.2.6.8 and 6.1.1.4'

_space_group_crystal_system       triclinic
_space_group_IT_number            2
_space_group_name_H-M_alt         'P -1'
_space_group_name_Hall            '-P 1'

_shelx_space_group_comment
;
The symmetry employed for this shelxl refinement is uniquely defined
by the following loop, which should always be used as a source of
symmetry information in preference to the above space-group names.
They are only intended as comments.
;

loop_
 _space_group_symop_operation_xyz
 'x, y, z'
 '-x, -y, -z'

_cell_length_a                    9.0622(17)
_cell_length_b                    10.8523(14)
_cell_length_c                    13.124(2)
_cell_angle_alpha                 85.417(7)
_cell_angle_beta                  82.590(10)
_cell_angle_gamma                 89.894(8)
_cell_volume                      1275.8(4)
_cell_formula_units_Z             4
_cell_measurement_temperature     193(2)
_cell_measurement_reflns_used     6686
_cell_measurement_theta_min       2.35
_cell_measurement_theta_max       30.56

_exptl_crystal_description        plate
_exptl_crystal_colour             colouless
_exptl_crystal_density_meas       ?
_exptl_crystal_density_method     ?
_exptl_crystal_density_diffrn     1.553
_exptl_crystal_F_000              624
_exptl_transmission_factor_min    ?
_exptl_transmission_factor_max    ?
_exptl_crystal_size_max           0.200
_exptl_crystal_size_mid           0.080
_exptl_crystal_size_min           0.050
_exptl_absorpt_coefficient_mu     0.128
_shelx_estimated_absorpt_T_min    0.975
_shelx_estimated_absorpt_T_max    0.994
_exptl_absorpt_correction_type    multi-scan
_exptl_absorpt_correction_T_min   0.5847
_exptl_absorpt_correction_T_max   0.7461
_exptl_absorpt_process_details
;
program SADABS, Bruker (2001)
;
_diffrn_ambient_temperature       193(2)
_diffrn_radiation_wavelength      0.71073
_diffrn_radiation_type            MoK\a
_diffrn_source                    'I\mS microfocus'
_diffrn_radiation_monochromator   graphite
_diffrn_measurement_device_type
;
 Bruker-AXS, D8 QUEST ECO, PHOTON II area detector
;
_diffrn_measurement_method        'phi and omega scans with narrow frames'
_diffrn_detector_area_resol_mean  7.37
_diffrn_reflns_number             37232
_diffrn_reflns_av_unetI/netI      0.0898
_diffrn_reflns_av_R_equivalents   0.1559
_diffrn_reflns_limit_h_min        -10
_diffrn_reflns_limit_h_max        10
_diffrn_reflns_limit_k_min        -11
_diffrn_reflns_limit_k_max        13
_diffrn_reflns_limit_l_min        -15
_diffrn_reflns_limit_l_max        15
_diffrn_reflns_theta_min          2.266
_diffrn_reflns_theta_max          25.249
_diffrn_reflns_theta_full         25.242
_diffrn_measured_fraction_theta_max   0.996
_diffrn_measured_fraction_theta_full  0.996
_diffrn_reflns_Laue_measured_fraction_max    0.996
_diffrn_reflns_Laue_measured_fraction_full   0.996
_diffrn_reflns_point_group_measured_fraction_max   0.996
_diffrn_reflns_point_group_measured_fraction_full  0.996
_reflns_number_total              4586
_reflns_number_gt                 3454
_reflns_threshold_expression      'I > 2\s(I)'
_reflns_Friedel_coverage          0.000
_reflns_Friedel_fraction_max      .
_reflns_Friedel_fraction_full     .

_reflns_special_details
;
 Reflections were merged by SHELXL according to the crystal
 class for the calculation of statistics and refinement.

 _reflns_Friedel_fraction is defined as the number of unique
 Friedel pairs measured divided by the number that would be
 possible theoretically, ignoring centric projections and
 systematic absences.
;

_computing_data_collection        'Bruker APEX2'
_computing_cell_refinement        'Bruker SAINT'
_computing_data_reduction         'Bruker SAINT'
_computing_structure_solution     'SHELXS-97 (Sheldrick 2008)'
_computing_structure_refinement 'SHELXL-2018/3 (Sheldrick, 2018)'
_computing_molecular_graphics     'Bruker SHELXTL'
_computing_publication_material   'Bruker SHELXTL'
_refine_special_details           ?
_refine_ls_structure_factor_coef  Fsqd
_refine_ls_matrix_type            full
_refine_ls_weighting_scheme       calc
_refine_ls_weighting_details
'w=1/[\s^2^(Fo^2^)+(0.0813P)^2^+14.4988P] where P=(Fo^2^+2Fc^2^)/3'
_atom_sites_solution_primary      ?
_atom_sites_solution_secondary    ?
_atom_sites_solution_hydrogens    mixed
_refine_ls_hydrogen_treatment     constr
_refine_ls_extinction_method      none
_refine_ls_extinction_coef        .
_refine_ls_number_reflns          4586
_refine_ls_number_parameters      381
_refine_ls_number_restraints      97
_refine_ls_R_factor_all           0.1693
_refine_ls_R_factor_gt            0.1386
_refine_ls_wR_factor_ref          0.3012
_refine_ls_wR_factor_gt           0.2881
_refine_ls_goodness_of_fit_ref    1.162
_refine_ls_restrained_S_all       1.154
_refine_ls_shift/su_max           0.000
_refine_ls_shift/su_mean          0.000

loop_
 _atom_site_label
 _atom_site_type_symbol
 _atom_site_fract_x
 _atom_site_fract_y
 _atom_site_fract_z
 _atom_site_U_iso_or_equiv
 _atom_site_adp_type
 _atom_site_occupancy
 _atom_site_site_symmetry_order
 _atom_site_calc_flag
 _atom_site_refinement_flags_posn
 _atom_site_refinement_flags_adp
 _atom_site_refinement_flags_occupancy
 _atom_site_disorder_assembly
 _atom_site_disorder_group
O1 O 0.1478(6) 0.7185(5) 0.3156(4) 0.0204(12) Uani 1 1 d . . . . .
O2 O 0.3055(5) 0.9284(5) 0.1079(4) 0.0202(12) Uani 1 1 d . . . . .
O3 O 0.0670(5) 0.9551(5) 0.0937(4) 0.0204(12) Uani 1 1 d . . . . .
H3O H 0.084001 1.026511 0.110151 0.031 Uiso 1 1 calc R U . . .
O4 O -0.0346(6) 0.6105(5) 0.6454(4) 0.0228(12) Uani 1 1 d . . . . .
O5 O 0.0783(6) 0.7930(5) 0.7997(5) 0.0325(15) Uani 1 1 d . . . . .
O6 O -0.1282(7) 0.8206(5) 0.9033(5) 0.0348(16) Uani 1 1 d . . . . .
N1 N 0.3519(6) 0.5959(5) 0.4169(4) 0.0102(12) Uani 1 1 d . U . . .
N2 N 0.2555(6) 0.5298(5) 0.5685(4) 0.0132(13) Uani 1 1 d . U . . .
N3 N 0.2624(6) 0.6796(5) 0.1571(4) 0.0139(13) Uani 1 1 d . U . . .
H3N H 0.359984 0.653255 0.118708 0.017 Uiso 1 1 d R U . . .
N4 N 0.0265(7) 0.5431(6) 0.8029(5) 0.0163(13) Uani 1 1 d . U . . .
H4N H 0.081114 0.481861 0.840551 0.020 Uiso 1 1 d R U . . .
C1 C 0.2551(8) 0.5178(7) 0.4685(6) 0.0157(15) Uani 1 1 d . . . . .
H1 H 0.194691 0.461895 0.439598 0.019 Uiso 1 1 calc R U . . .
C2 C 0.4175(9) 0.6609(7) 0.4850(6) 0.0197(17) Uani 1 1 d . . . . .
H2 H 0.492011 0.723240 0.467966 0.024 Uiso 1 1 calc R U . . .
C3 C 0.3569(9) 0.6199(7) 0.5791(6) 0.0195(17) Uani 1 1 d . . . . .
H3 H 0.379618 0.647875 0.642074 0.023 Uiso 1 1 calc R U . . .
C4 C 0.3826(8) 0.6121(7) 0.3039(5) 0.0168(16) Uani 1 1 d . . . . .
H4A H 0.399724 0.530523 0.275902 0.020 Uiso 1 1 calc R U . . .
H4B H 0.473766 0.662992 0.283457 0.020 Uiso 1 1 calc R U . . .
C5 C 0.2514(7) 0.6754(6) 0.2590(5) 0.0119(14) Uani 1 1 d . . . . .
C6 C 0.1549(7) 0.7470(6) 0.1031(5) 0.0116(14) Uani 1 1 d . . . . .
H6A H 0.053321 0.725280 0.137182 0.014 Uiso 1 1 calc R U . . .
H6B H 0.163185 0.722997 0.031428 0.014 Uiso 1 1 calc R U . . .
C7 C 0.1800(7) 0.8884(6) 0.1020(5) 0.0066(13) Uani 1 1 d . U . . .
C8 C 0.1584(9) 0.4615(7) 0.6526(6) 0.0217(17) Uani 1 1 d . . . . .
H8A H 0.219034 0.426188 0.705140 0.026 Uiso 1 1 calc R U . . .
H8B H 0.108910 0.392347 0.625067 0.026 Uiso 1 1 calc R U . . .
C9 C 0.0417(8) 0.5460(6) 0.7019(6) 0.0147(15) Uani 1 1 d . . . . .
C10 C -0.0794(8) 0.6187(7) 0.8587(6) 0.0167(16) Uani 1 1 d . . . . .
H10A H -0.093899 0.586653 0.932067 0.020 Uiso 1 1 calc R U . . .
H10B H -0.176026 0.612222 0.831790 0.020 Uiso 1 1 calc R U . . .
C11 C -0.0333(8) 0.7547(7) 0.8516(5) 0.0142(15) Uani 1 1 d . U . . .
O7 O 0.5364(6) 0.1380(5) 0.3480(4) 0.0222(12) Uani 1 1 d . . . . .
O8 O 0.4356(6) 0.3611(5) 0.1960(4) 0.0281(14) Uani 1 1 d . . . . .
O9 O 0.6381(6) 0.3975(5) 0.0822(4) 0.0232(13) Uani 1 1 d . . . . .
H9O H 0.610101 0.471319 0.082873 0.035 Uiso 1 1 calc R U . . .
O10 O 0.3601(5) 0.1770(5) 0.6809(4) 0.0195(12) Uani 1 1 d . . . . .
O11 O 0.2002(5) 0.3534(5) 0.8756(4) 0.0232(13) Uani 1 1 d . . . . .
O12 O 0.4256(5) 0.3738(5) 0.9214(4) 0.0200(12) Uani 1 1 d . . . . .
N5 N 0.2463(6) 0.0430(5) 0.4257(4) 0.0126(12) Uani 1 1 d . U . . .
N6 N 0.1520(6) 0.0763(5) 0.5802(4) 0.0114(12) Uani 1 1 d . U . . .
N7 N 0.4689(6) 0.1082(5) 0.1912(4) 0.0146(13) Uani 1 1 d . U . . .
H7N H 0.411780 0.050260 0.156454 0.018 Uiso 1 1 d R U . . .
N8 N 0.2407(6) 0.1130(5) 0.8388(4) 0.0110(12) Uani 1 1 d . U . . .
H8N H 0.156528 0.079701 0.877953 0.013 Uiso 1 1 d R U . . .
C12 C 0.2512(8) 0.0101(7) 0.5251(6) 0.0154(15) Uani 1 1 d . . . . .
H12 H 0.314872 -0.050424 0.551898 0.019 Uiso 1 1 calc R U . . .
C13 C 0.1427(9) 0.1342(7) 0.4189(6) 0.0202(17) Uani 1 1 d . . . . .
H13 H 0.117740 0.175374 0.356874 0.024 Uiso 1 1 calc R U . . .
C14 C 0.0828(8) 0.1557(7) 0.5140(5) 0.0151(15) Uani 1 1 d . U . . .
H14 H 0.007542 0.213851 0.532582 0.018 Uiso 1 1 calc R U . . .
C15 C 0.3407(8) -0.0075(7) 0.3398(6) 0.0181(16) Uani 1 1 d . . . . .
H15A H 0.278572 -0.029750 0.287164 0.022 Uiso 1 1 calc R U . . .
H15B H 0.389854 -0.083346 0.365124 0.022 Uiso 1 1 calc R U . . .
C16 C 0.4587(8) 0.0881(6) 0.2914(5) 0.0125(15) Uani 1 1 d . U . . .
C17 C 0.5790(8) 0.1898(7) 0.1330(6) 0.0165(12) Uani 1 1 d . U . . .
H17A H 0.589540 0.171435 0.059774 0.020 Uiso 1 1 calc R U . . .
H17B H 0.676113 0.173944 0.158389 0.020 Uiso 1 1 calc R U . . .
C18 C 0.5406(8) 0.3265(7) 0.1404(5) 0.0159(12) Uani 1 1 d . U . . .
C19 C 0.1250(8) 0.0706(7) 0.6928(5) 0.0177(16) Uani 1 1 d . . . . .
H19A H 0.109518 -0.016636 0.720563 0.021 Uiso 1 1 calc R U . . .
H19B H 0.033236 0.116527 0.714312 0.021 Uiso 1 1 calc R U . . .
C20 C 0.2541(7) 0.1251(6) 0.7374(5) 0.0108(14) Uani 1 1 d . . . . .
C21 C 0.3476(7) 0.1734(7) 0.8936(6) 0.0145(15) Uani 1 1 d . . . . .
H21A H 0.449440 0.159705 0.859282 0.017 Uiso 1 1 calc R U . . .
H21B H 0.340607 0.134558 0.964971 0.017 Uiso 1 1 calc R U . . .
C22 C 0.3216(7) 0.3139(6) 0.8973(5) 0.0109(14) Uani 1 1 d . U . . .

loop_
 _atom_site_aniso_label
 _atom_site_aniso_U_11
 _atom_site_aniso_U_22
 _atom_site_aniso_U_33
 _atom_site_aniso_U_23
 _atom_site_aniso_U_13
 _atom_site_aniso_U_12
O1 0.015(3) 0.027(3) 0.017(3) -0.005(2) 0.005(2) 0.011(2)
O2 0.006(2) 0.017(3) 0.039(3) -0.009(2) -0.007(2) -0.002(2)
O3 0.014(3) 0.013(3) 0.033(3) 0.000(2) -0.002(2) 0.002(2)
O4 0.022(3) 0.019(3) 0.030(3) 0.000(2) -0.013(2) 0.006(2)
O5 0.019(3) 0.026(3) 0.049(4) -0.008(3) 0.014(3) -0.005(2)
O6 0.028(3) 0.012(3) 0.058(4) -0.005(3) 0.016(3) 0.005(2)
N1 0.0102(19) 0.0088(19) 0.0116(19) -0.0030(15) -0.0002(15) 0.0009(15)
N2 0.0138(19) 0.0115(19) 0.0138(19) -0.0022(16) 0.0000(16) 0.0013(16)
N3 0.0125(19) 0.014(2) 0.016(2) -0.0015(16) -0.0023(16) 0.0035(16)
N4 0.017(2) 0.015(2) 0.017(2) -0.0003(16) -0.0016(16) 0.0004(16)
C1 0.009(3) 0.010(4) 0.029(4) -0.008(3) -0.002(3) 0.004(3)
C2 0.022(4) 0.008(4) 0.030(4) -0.004(3) -0.007(3) -0.007(3)
C3 0.028(4) 0.019(4) 0.014(4) -0.009(3) -0.005(3) -0.002(3)
C4 0.011(3) 0.022(4) 0.016(4) -0.001(3) 0.003(3) 0.006(3)
C5 0.008(3) 0.008(3) 0.019(4) -0.002(3) 0.002(3) -0.002(3)
C6 0.011(3) 0.018(4) 0.006(3) -0.004(3) 0.005(3) -0.006(3)
C7 0.006(2) 0.007(2) 0.0062(19) -0.0033(16) 0.0024(16) 0.0016(16)
C8 0.029(4) 0.011(4) 0.023(4) 0.004(3) 0.002(3) 0.001(3)
C9 0.014(4) 0.005(3) 0.025(4) -0.003(3) -0.003(3) -0.002(3)
C10 0.012(4) 0.014(4) 0.022(4) 0.000(3) 0.007(3) -0.001(3)
C11 0.013(2) 0.015(2) 0.015(2) -0.0003(17) -0.0036(17) -0.0007(17)
O7 0.026(3) 0.017(3) 0.026(3) -0.004(2) -0.011(2) -0.004(2)
O8 0.026(3) 0.019(3) 0.035(3) -0.006(2) 0.013(3) 0.003(2)
O9 0.018(3) 0.010(3) 0.040(3) -0.005(2) 0.003(2) -0.004(2)
O10 0.008(2) 0.026(3) 0.022(3) 0.001(2) 0.005(2) -0.011(2)
O11 0.009(3) 0.018(3) 0.044(3) 0.001(2) -0.014(2) 0.003(2)
O12 0.010(3) 0.014(3) 0.038(3) -0.008(2) -0.007(2) 0.001(2)
N5 0.0122(19) 0.0122(19) 0.0128(19) -0.0012(15) 0.0008(15) -0.0007(16)
N6 0.0103(19) 0.0111(19) 0.0130(19) -0.0023(15) -0.0015(15) -0.0006(16)
N7 0.0135(19) 0.014(2) 0.016(2) -0.0042(16) -0.0005(16) -0.0034(16)
N8 0.0107(19) 0.0094(19) 0.0128(19) -0.0016(15) 0.0000(15) -0.0014(15)
C12 0.012(3) 0.011(4) 0.024(4) -0.003(3) -0.005(3) -0.001(3)
C13 0.025(4) 0.017(4) 0.020(4) 0.001(3) -0.009(3) 0.007(3)
C14 0.014(2) 0.014(2) 0.017(2) -0.0027(17) -0.0012(17) 0.0022(17)
C15 0.022(4) 0.010(4) 0.021(4) -0.004(3) 0.005(3) -0.005(3)
C16 0.012(2) 0.011(2) 0.015(2) -0.0036(17) -0.0008(17) 0.0011(17)
C17 0.0164(18) 0.0158(17) 0.0176(18) -0.0042(14) -0.0013(14) 0.0012(14)
C18 0.0152(18) 0.0162(17) 0.0166(18) -0.0040(14) -0.0010(14) 0.0011(14)
C19 0.013(4) 0.023(4) 0.016(4) -0.005(3) 0.004(3) -0.007(3)
C20 0.005(3) 0.007(3) 0.020(4) -0.002(3) 0.003(3) 0.004(3)
C21 0.006(3) 0.018(4) 0.020(4) -0.003(3) -0.004(3) -0.002(3)
C22 0.009(2) 0.012(2) 0.011(2) -0.0005(16) 0.0016(16) 0.0020(17)

_geom_special_details
;
 All esds (except the esd in the dihedral angle between two l.s. planes)
 are estimated using the full covariance matrix.  The cell esds are taken
 into account individually in the estimation of esds in distances, angles
 and torsion angles; correlations between esds in cell parameters are only
 used when they are defined by crystal symmetry.  An approximate (isotropic)
 treatment of cell esds is used for estimating esds involving l.s. planes.
;

loop_
 _geom_bond_atom_site_label_1
 _geom_bond_atom_site_label_2
 _geom_bond_distance
 _geom_bond_site_symmetry_2
 _geom_bond_publ_flag
O1 C5 1.235(8) . ?
O2 C7 1.231(8) . ?
O3 C7 1.265(8) . ?
O3 H3O 0.8400 . ?
O4 C9 1.251(9) . ?
O5 C11 1.199(9) . ?
O6 C11 1.279(9) . ?
N1 C1 1.306(9) . ?
N1 C2 1.374(9) . ?
N1 C4 1.470(9) . ?
N2 C1 1.329(9) . ?
N2 C3 1.371(9) . ?
N2 C8 1.470(9) . ?
N3 C5 1.326(9) . ?
N3 C6 1.441(9) . ?
N3 H3N 1.0124 . ?
N4 C9 1.312(9) . ?
N4 C10 1.429(9) . ?
N4 H4N 0.9694 . ?
C1 H1 0.9500 . ?
C2 C3 1.327(11) . ?
C2 H2 0.9500 . ?
C3 H3 0.9500 . ?
C4 C5 1.531(10) . ?
C4 H4A 0.9900 . ?
C4 H4B 0.9900 . ?
C6 C7 1.550(9) . ?
C6 H6A 0.9900 . ?
C6 H6B 0.9900 . ?
C8 C9 1.514(11) . ?
C8 H8A 0.9900 . ?
C8 H8B 0.9900 . ?
C10 C11 1.527(10) . ?
C10 H10A 0.9900 . ?
C10 H10B 0.9900 . ?
O7 C16 1.241(9) . ?
O8 C18 1.202(9) . ?
O9 C18 1.301(9) . ?
O9 H9O 0.8400 . ?
O10 C20 1.241(8) . ?
O11 C22 1.239(8) . ?
O12 C22 1.234(8) . ?
N5 C12 1.330(9) . ?
N5 C13 1.368(10) . ?
N5 C15 1.467(9) . ?
N6 C12 1.327(9) . ?
N6 C14 1.382(9) . ?
N6 C19 1.463(9) . ?
N7 C16 1.308(9) . ?
N7 C17 1.436(9) . ?
N7 H7N 0.9896 . ?
N8 C20 1.317(9) . ?
N8 C21 1.464(9) . ?
N8 H8N 0.9195 . ?
C12 H12 0.9500 . ?
C13 C14 1.334(11) . ?
C13 H13 0.9500 . ?
C14 H14 0.9500 . ?
C15 C16 1.532(10) . ?
C15 H15A 0.9900 . ?
C15 H15B 0.9900 . ?
C17 C18 1.530(10) . ?
C17 H17A 0.9900 . ?
C17 H17B 0.9900 . ?
C19 C20 1.515(10) . ?
C19 H19A 0.9900 . ?
C19 H19B 0.9900 . ?
C21 C22 1.547(10) . ?
C21 H21A 0.9900 . ?
C21 H21B 0.9900 . ?

loop_
 _geom_angle_atom_site_label_1
 _geom_angle_atom_site_label_2
 _geom_angle_atom_site_label_3
 _geom_angle
 _geom_angle_site_symmetry_1
 _geom_angle_site_symmetry_3
 _geom_angle_publ_flag
C7 O3 H3O 109.5 . . ?
C1 N1 C2 109.1(6) . . ?
C1 N1 C4 124.8(6) . . ?
C2 N1 C4 126.0(6) . . ?
C1 N2 C3 108.3(6) . . ?
C1 N2 C8 125.4(6) . . ?
C3 N2 C8 126.2(6) . . ?
C5 N3 C6 120.2(6) . . ?
C5 N3 H3N 117.5 . . ?
C6 N3 H3N 120.6 . . ?
C9 N4 C10 121.6(6) . . ?
C9 N4 H4N 118.7 . . ?
C10 N4 H4N 119.3 . . ?
N1 C1 N2 108.3(6) . . ?
N1 C1 H1 125.9 . . ?
N2 C1 H1 125.9 . . ?
C3 C2 N1 106.9(6) . . ?
C3 C2 H2 126.5 . . ?
N1 C2 H2 126.5 . . ?
C2 C3 N2 107.3(6) . . ?
C2 C3 H3 126.3 . . ?
N2 C3 H3 126.3 . . ?
N1 C4 C5 110.3(6) . . ?
N1 C4 H4A 109.6 . . ?
C5 C4 H4A 109.6 . . ?
N1 C4 H4B 109.6 . . ?
C5 C4 H4B 109.6 . . ?
H4A C4 H4B 108.1 . . ?
O1 C5 N3 125.1(7) . . ?
O1 C5 C4 121.0(6) . . ?
N3 C5 C4 113.9(6) . . ?
N3 C6 C7 111.0(5) . . ?
N3 C6 H6A 109.4 . . ?
C7 C6 H6A 109.4 . . ?
N3 C6 H6B 109.4 . . ?
C7 C6 H6B 109.4 . . ?
H6A C6 H6B 108.0 . . ?
O2 C7 O3 124.5(6) . . ?
O2 C7 C6 119.4(6) . . ?
O3 C7 C6 116.1(6) . . ?
N2 C8 C9 110.6(6) . . ?
N2 C8 H8A 109.5 . . ?
C9 C8 H8A 109.5 . . ?
N2 C8 H8B 109.5 . . ?
C9 C8 H8B 109.5 . . ?
H8A C8 H8B 108.1 . . ?
O4 C9 N4 124.9(7) . . ?
O4 C9 C8 118.9(7) . . ?
N4 C9 C8 116.2(6) . . ?
N4 C10 C11 113.5(6) . . ?
N4 C10 H10A 108.9 . . ?
C11 C10 H10A 108.9 . . ?
N4 C10 H10B 108.9 . . ?
C11 C10 H10B 108.9 . . ?
H10A C10 H10B 107.7 . . ?
O5 C11 O6 125.3(7) . . ?
O5 C11 C10 121.9(7) . . ?
O6 C11 C10 112.7(6) . . ?
C18 O9 H9O 109.5 . . ?
C12 N5 C13 108.1(6) . . ?
C12 N5 C15 125.2(6) . . ?
C13 N5 C15 126.8(6) . . ?
C12 N6 C14 108.9(6) . . ?
C12 N6 C19 125.7(6) . . ?
C14 N6 C19 125.3(6) . . ?
C16 N7 C17 122.4(6) . . ?
C16 N7 H7N 115.4 . . ?
C17 N7 H7N 120.9 . . ?
C20 N8 C21 120.2(6) . . ?
C20 N8 H8N 122.0 . . ?
C21 N8 H8N 116.9 . . ?
N6 C12 N5 108.3(6) . . ?
N6 C12 H12 125.8 . . ?
N5 C12 H12 125.8 . . ?
C14 C13 N5 108.5(6) . . ?
C14 C13 H13 125.7 . . ?
N5 C13 H13 125.7 . . ?
C13 C14 N6 106.2(6) . . ?
C13 C14 H14 126.9 . . ?
N6 C14 H14 126.9 . . ?
N5 C15 C16 110.1(6) . . ?
N5 C15 H15A 109.6 . . ?
C16 C15 H15A 109.6 . . ?
N5 C15 H15B 109.6 . . ?
C16 C15 H15B 109.6 . . ?
H15A C15 H15B 108.2 . . ?
O7 C16 N7 125.7(7) . . ?
O7 C16 C15 119.1(6) . . ?
N7 C16 C15 115.2(6) . . ?
N7 C17 C18 113.0(6) . . ?
N7 C17 H17A 109.0 . . ?
C18 C17 H17A 109.0 . . ?
N7 C17 H17B 109.0 . . ?
C18 C17 H17B 109.0 . . ?
H17A C17 H17B 107.8 . . ?
O8 C18 O9 125.6(7) . . ?
O8 C18 C17 123.0(7) . . ?
O9 C18 C17 111.3(6) . . ?
N6 C19 C20 111.5(6) . . ?
N6 C19 H19A 109.3 . . ?
C20 C19 H19A 109.3 . . ?
N6 C19 H19B 109.3 . . ?
C20 C19 H19B 109.3 . . ?
H19A C19 H19B 108.0 . . ?
O10 C20 N8 124.9(6) . . ?
O10 C20 C19 121.3(6) . . ?
N8 C20 C19 113.8(6) . . ?
N8 C21 C22 113.0(5) . . ?
N8 C21 H21A 109.0 . . ?
C22 C21 H21A 109.0 . . ?
N8 C21 H21B 109.0 . . ?
C22 C21 H21B 109.0 . . ?
H21A C21 H21B 107.8 . . ?
O12 C22 O11 127.6(7) . . ?
O12 C22 C21 115.6(6) . . ?
O11 C22 C21 116.8(6) . . ?

loop_
 _geom_torsion_atom_site_label_1
 _geom_torsion_atom_site_label_2
 _geom_torsion_atom_site_label_3
 _geom_torsion_atom_site_label_4
 _geom_torsion
 _geom_torsion_site_symmetry_1
 _geom_torsion_site_symmetry_2
 _geom_torsion_site_symmetry_3
 _geom_torsion_site_symmetry_4
 _geom_torsion_publ_flag
C2 N1 C1 N2 0.0(8) . . . . ?
C4 N1 C1 N2 -179.0(6) . . . . ?
C3 N2 C1 N1 0.2(8) . . . . ?
C8 N2 C1 N1 177.7(6) . . . . ?
C1 N1 C2 C3 -0.3(8) . . . . ?
C4 N1 C2 C3 178.8(7) . . . . ?
N1 C2 C3 N2 0.4(9) . . . . ?
C1 N2 C3 C2 -0.4(9) . . . . ?
C8 N2 C3 C2 -177.9(7) . . . . ?
C1 N1 C4 C5 71.1(9) . . . . ?
C2 N1 C4 C5 -107.8(8) . . . . ?
C6 N3 C5 O1 5.3(10) . . . . ?
C6 N3 C5 C4 -173.9(6) . . . . ?
N1 C4 C5 O1 8.7(9) . . . . ?
N1 C4 C5 N3 -172.1(6) . . . . ?
C5 N3 C6 C7 73.9(7) . . . . ?
N3 C6 C7 O2 26.7(8) . . . . ?
N3 C6 C7 O3 -154.0(6) . . . . ?
C1 N2 C8 C9 -108.2(8) . . . . ?
C3 N2 C8 C9 68.9(9) . . . . ?
C10 N4 C9 O4 -1.8(11) . . . . ?
C10 N4 C9 C8 179.8(6) . . . . ?
N2 C8 C9 O4 50.9(9) . . . . ?
N2 C8 C9 N4 -130.6(7) . . . . ?
C9 N4 C10 C11 -74.5(8) . . . . ?
N4 C10 C11 O5 3.3(10) . . . . ?
N4 C10 C11 O6 -179.0(6) . . . . ?
C14 N6 C12 N5 -1.0(8) . . . . ?
C19 N6 C12 N5 -178.3(6) . . . . ?
C13 N5 C12 N6 1.2(8) . . . . ?
C15 N5 C12 N6 179.0(6) . . . . ?
C12 N5 C13 C14 -0.9(8) . . . . ?
C15 N5 C13 C14 -178.7(6) . . . . ?
N5 C13 C14 N6 0.4(8) . . . . ?
C12 N6 C14 C13 0.4(8) . . . . ?
C19 N6 C14 C13 177.7(6) . . . . ?
C12 N5 C15 C16 -106.5(8) . . . . ?
C13 N5 C15 C16 70.9(9) . . . . ?
C17 N7 C16 O7 2.6(11) . . . . ?
C17 N7 C16 C15 -176.5(6) . . . . ?
N5 C15 C16 O7 51.1(9) . . . . ?
N5 C15 C16 N7 -129.7(7) . . . . ?
C16 N7 C17 C18 -77.1(8) . . . . ?
N7 C17 C18 O8 5.8(10) . . . . ?
N7 C17 C18 O9 -176.3(6) . . . . ?
C12 N6 C19 C20 69.8(9) . . . . ?
C14 N6 C19 C20 -107.1(7) . . . . ?
C21 N8 C20 O10 6.3(10) . . . . ?
C21 N8 C20 C19 -172.9(6) . . . . ?
N6 C19 C20 O10 6.0(9) . . . . ?
N6 C19 C20 N8 -174.7(6) . . . . ?
C20 N8 C21 C22 76.2(8) . . . . ?
N8 C21 C22 O12 -164.5(6) . . . . ?
N8 C21 C22 O11 15.3(9) . . . . ?

loop_
 _geom_hbond_atom_site_label_D
 _geom_hbond_atom_site_label_H
 _geom_hbond_atom_site_label_A
 _geom_hbond_distance_DH
 _geom_hbond_distance_HA
 _geom_hbond_distance_DA
 _geom_hbond_angle_DHA
 _geom_hbond_site_symmetry_A
 _geom_hbond_publ_flag
O3 H3O O6  0.84 1.70 2.501(7) 159.4 2_576 yes
N3 H3N O12  1.01 1.97 2.954(8) 162.3 2_666 yes
N4 H4N O11  0.97 1.83 2.773(8) 164.1 . yes
C1 H1 O4  0.95 2.13 3.046(9) 162.1 2_566 yes
C2 H2 O10  0.95 2.40 3.189(9) 139.8 2_666 yes
C3 H3 O7  0.95 2.46 3.066(9) 121.2 2_666 yes
C4 H4A O8  0.99 2.19 3.177(9) 173.2 . yes
C4 H4B O10  0.99 2.41 3.306(9) 149.7 2_666 yes
C6 H6A O11  0.99 2.48 3.369(8) 148.8 2_566 yes
C6 H6B O9  0.99 2.60 3.364(9) 133.5 2_665 yes
C8 H8A O11  0.99 2.30 3.134(10) 141.6 . yes
C8 H8B O1  0.99 2.62 3.359(10) 131.6 2_566 yes
C10 H10B O8  0.99 2.44 3.399(9) 163.0 2_566 yes
O9 H9O O12  0.84 1.71 2.545(7) 173.2 2_666 yes
N7 H7N O2  0.99 1.84 2.823(8) 172.2 1_545 yes
N8 H8N O3  0.92 2.04 2.893(8) 153.2 2_566 yes

_refine_diff_density_max    0.973
_refine_diff_density_min   -0.515
_refine_diff_density_rms    0.135

_shelx_res_file
;
TITL agq0723a in P-1
    agq0723a.res
    created by SHELXL-2018/3 at 18:58:09 on 30-Nov-2023
CELL 0.71073 9.06220 10.85230 13.12390 85.4170 82.5895 89.8937
ZERR 4.00 0.00170 0.00140 0.00240 0.0074 0.0095 0.0081
LATT 1
SFAC C  H  N  O
UNIT 44 56 16 24
OMIT   0.00  50.50
L.S. 65
ACTA
BOND $H
FMAP 2
PLAN 30
SIZE 0.05 0.08 0.20
WPDB -2
EQIV $1 -x, -y+2, -z+1
HTAB O3 O6_$1
EQIV $2 -x+1, -y+1, -z+1
HTAB N3 O12_$2
HTAB N4 O11
EQIV $3 -x, -y+1, -z+1
HTAB C1 O4_$3
HTAB C2 O10_$2
HTAB C3 O7_$2
HTAB C4 O8
HTAB C4 O10_$2
HTAB C6 O11_$3
EQIV $4 -x+1, -y+1, -z
HTAB C6 O9_$4
HTAB C8 O11
HTAB C8 O1_$3
HTAB C10 O8_$3
HTAB O9 O12_$2
EQIV $5 x, y-1, z
HTAB N7 O2_$5
HTAB N8 O3_$3
CONF
ISOR 0.002 C7 C11 C14 C16 C17 C18 C22
DELU 0.002 C7 C11 C14 C16 C17 C18 C22
SIMU 0.002 C7 C11 C14 C16 C17 C18 C22
ISOR 0.002 $N
DELU 0.002 $N
SIMU 0.002 $N
TEMP -80.150
WGHT    0.081300   14.498800
FVAR       0.22166
O1    4    0.147842    0.718521    0.315642    11.00000    0.01523    0.02740 =
         0.01740   -0.00514    0.00461    0.01069
O2    4    0.305454    0.928376    0.107853    11.00000    0.00620    0.01688 =
         0.03947   -0.00861   -0.00678   -0.00243
O3    4    0.067001    0.955145    0.093740    11.00000    0.01390    0.01350 =
         0.03314    0.00034   -0.00156    0.00189
AFIX 147
H3O   2    0.084001    1.026511    0.110151    11.00000   -1.50000
AFIX   0
O4    4   -0.034581    0.610512    0.645424    11.00000    0.02163    0.01946 =
         0.02965   -0.00041   -0.01297    0.00589
O5    4    0.078286    0.792953    0.799747    11.00000    0.01856    0.02565 =
         0.04932   -0.00813    0.01356   -0.00549
O6    4   -0.128224    0.820617    0.903253    11.00000    0.02850    0.01214 =
         0.05827   -0.00521    0.01631    0.00519
N1    3    0.351860    0.595909    0.416920    11.00000    0.01023    0.00884 =
         0.01163   -0.00297   -0.00019    0.00086
N2    3    0.255451    0.529764    0.568501    11.00000    0.01384    0.01150 =
         0.01385   -0.00221    0.00004    0.00131
N3    3    0.262412    0.679642    0.157113    11.00000    0.01250    0.01382 =
         0.01565   -0.00146   -0.00232    0.00354
AFIX   3
H3N   2    0.359984    0.653255    0.118708    11.00000   -1.20000
AFIX   0
N4    3    0.026540    0.543108    0.802904    11.00000    0.01652    0.01529 =
         0.01670   -0.00032   -0.00160    0.00040
AFIX   3
H4N   2    0.081114    0.481861    0.840551    11.00000   -1.20000
AFIX   0
C1    1    0.255050    0.517754    0.468536    11.00000    0.00853    0.01039 =
         0.02907   -0.00771   -0.00226    0.00354
AFIX  43
H1    2    0.194691    0.461895    0.439598    11.00000   -1.20000
AFIX   0
C2    1    0.417489    0.660886    0.484989    11.00000    0.02246    0.00790 =
         0.03021   -0.00399   -0.00748   -0.00696
AFIX  43
H2    2    0.492011    0.723240    0.467966    11.00000   -1.20000
AFIX   0
C3    1    0.356890    0.619906    0.579071    11.00000    0.02760    0.01867 =
         0.01401   -0.00851   -0.00525   -0.00230
AFIX  43
H3    2    0.379618    0.647875    0.642074    11.00000   -1.20000
AFIX   0
C4    1    0.382582    0.612139    0.303870    11.00000    0.01086    0.02190 =
         0.01625   -0.00128    0.00302    0.00601
AFIX  23
H4A   2    0.399724    0.530523    0.275902    11.00000   -1.20000
H4B   2    0.473766    0.662992    0.283457    11.00000   -1.20000
AFIX   0
C5    1    0.251388    0.675381    0.259042    11.00000    0.00785    0.00790 =
         0.01902   -0.00184    0.00176   -0.00231
C6    1    0.154887    0.746981    0.103145    11.00000    0.01066    0.01756 =
         0.00572   -0.00398    0.00459   -0.00648
AFIX  23
H6A   2    0.053321    0.725280    0.137182    11.00000   -1.20000
H6B   2    0.163185    0.722997    0.031428    11.00000   -1.20000
AFIX   0
C7    1    0.180047    0.888352    0.101989    11.00000    0.00583    0.00740 =
         0.00616   -0.00326    0.00237    0.00157
C8    1    0.158358    0.461482    0.652560    11.00000    0.02943    0.01085 =
         0.02265    0.00415    0.00160    0.00063
AFIX  23
H8A   2    0.219034    0.426188    0.705140    11.00000   -1.20000
H8B   2    0.108910    0.392347    0.625067    11.00000   -1.20000
AFIX   0
C9    1    0.041709    0.545986    0.701940    11.00000    0.01390    0.00528 =
         0.02531   -0.00273   -0.00261   -0.00164
C10   1   -0.079397    0.618708    0.858671    11.00000    0.01164    0.01403 =
         0.02190   -0.00002    0.00679   -0.00081
AFIX  23
H10A  2   -0.093899    0.586653    0.932067    11.00000   -1.20000
H10B  2   -0.176026    0.612222    0.831790    11.00000   -1.20000
AFIX   0
C11   1   -0.033344    0.754738    0.851606    11.00000    0.01329    0.01491 =
         0.01467   -0.00032   -0.00359   -0.00073
O7    4    0.536404    0.138005    0.348015    11.00000    0.02644    0.01673 =
         0.02562   -0.00377   -0.01070   -0.00405
O8    4    0.435583    0.361111    0.196031    11.00000    0.02589    0.01941 =
         0.03504   -0.00574    0.01298    0.00299
O9    4    0.638145    0.397539    0.082159    11.00000    0.01797    0.01046 =
         0.03999   -0.00543    0.00301   -0.00380
AFIX 147
H9O   2    0.610101    0.471319    0.082873    11.00000   -1.50000
AFIX   0
O10   4    0.360072    0.176973    0.680874    11.00000    0.00818    0.02608 =
         0.02199    0.00056    0.00470   -0.01138
O11   4    0.200200    0.353393    0.875600    11.00000    0.00935    0.01804 =
         0.04420    0.00141   -0.01366    0.00341
O12   4    0.425631    0.373813    0.921439    11.00000    0.00963    0.01418 =
         0.03832   -0.00836   -0.00688    0.00150
N5    3    0.246280    0.043047    0.425712    11.00000    0.01225    0.01222 =
         0.01281   -0.00122    0.00079   -0.00071
N6    3    0.152000    0.076263    0.580215    11.00000    0.01026    0.01111 =
         0.01296   -0.00234   -0.00150   -0.00064
N7    3    0.468869    0.108233    0.191200    11.00000    0.01346    0.01433 =
         0.01624   -0.00416   -0.00047   -0.00337
AFIX   3
H7N   2    0.411780    0.050260    0.156454    11.00000   -1.20000
AFIX   0
N8    3    0.240653    0.112953    0.838828    11.00000    0.01068    0.00936 =
         0.01278   -0.00159    0.00000   -0.00141
AFIX   3
H8N   2    0.156528    0.079701    0.877953    11.00000   -1.20000
AFIX   0
C12   1    0.251212    0.010106    0.525051    11.00000    0.01180    0.01114 =
         0.02419   -0.00254   -0.00492   -0.00070
AFIX  43
H12   2    0.314872   -0.050424    0.551898    11.00000   -1.20000
AFIX   0
C13   1    0.142723    0.134243    0.418913    11.00000    0.02515    0.01655 =
         0.01981    0.00117   -0.00855    0.00698
AFIX  43
H13   2    0.117740    0.175374    0.356874    11.00000   -1.20000
AFIX   0
C14   1    0.082753    0.155677    0.514041    11.00000    0.01402    0.01404 =
         0.01714   -0.00268   -0.00119    0.00225
AFIX  43
H14   2    0.007542    0.213851    0.532582    11.00000   -1.20000
AFIX   0
C15   1    0.340660   -0.007474    0.339822    11.00000    0.02168    0.00987 =
         0.02105   -0.00413    0.00525   -0.00516
AFIX  23
H15A  2    0.278572   -0.029750    0.287164    11.00000   -1.20000
H15B  2    0.389854   -0.083346    0.365124    11.00000   -1.20000
AFIX   0
C16   1    0.458732    0.088087    0.291448    11.00000    0.01159    0.01123 =
         0.01484   -0.00356   -0.00075    0.00109
C17   1    0.579049    0.189841    0.133023    11.00000    0.01643    0.01583 =
         0.01757   -0.00417   -0.00130    0.00121
AFIX  23
H17A  2    0.589540    0.171435    0.059774    11.00000   -1.20000
H17B  2    0.676113    0.173944    0.158389    11.00000   -1.20000
AFIX   0
C18   1    0.540637    0.326487    0.140401    11.00000    0.01518    0.01618 =
         0.01655   -0.00401   -0.00103    0.00106
C19   1    0.124996    0.070573    0.692833    11.00000    0.01300    0.02294 =
         0.01646   -0.00528    0.00360   -0.00654
AFIX  23
H19A  2    0.109518   -0.016636    0.720563    11.00000   -1.20000
H19B  2    0.033236    0.116527    0.714312    11.00000   -1.20000
AFIX   0
C20   1    0.254139    0.125123    0.737392    11.00000    0.00457    0.00671 =
         0.01995   -0.00166    0.00321    0.00362
C21   1    0.347566    0.173352    0.893613    11.00000    0.00606    0.01842 =
         0.02011   -0.00342   -0.00430   -0.00191
AFIX  23
H21A  2    0.449440    0.159705    0.859282    11.00000   -1.20000
H21B  2    0.340607    0.134558    0.964971    11.00000   -1.20000
AFIX   0
C22   1    0.321627    0.313918    0.897314    11.00000    0.00917    0.01216 =
         0.01067   -0.00049    0.00164    0.00199
HKLF 4


REM  agq0723a in P-1
REM wR2 = 0.3012, GooF = S = 1.162, Restrained GooF = 1.154 for all data
REM R1 = 0.1386 for 3454 Fo > 4sig(Fo) and 0.1693 for all 4586 data
REM 381 parameters refined using 97 restraints

END

WGHT      0.0810     15.0976

REM Highest difference peak  0.973,  deepest hole -0.515,  1-sigma level  0.135
Q1    1   0.1966  0.5422  0.8992  11.00000  0.05    0.97
Q2    1   0.6114  0.2043  0.0798  11.00000  0.05    0.86
Q3    1  -0.2676  0.5145  0.8370  11.00000  0.05    0.83
Q4    1   0.3092  0.7425  0.1209  11.00000  0.05    0.81
Q5    1   0.2305  0.2950  0.8446  11.00000  0.05    0.76
Q6    1   0.5285  0.0809  0.8007  11.00000  0.05    0.75
Q7    1   0.0831  0.7584  0.0784  11.00000  0.05    0.74
Q8    1   0.4158  0.1765  0.2002  11.00000  0.05    0.72
Q9    1   0.2595  0.4820  0.2627  11.00000  0.05    0.71
Q10   1   0.1434  1.0061  0.0806  11.00000  0.05    0.70
Q11   1   0.3616  0.3705  0.6876  11.00000  0.05    0.69
Q12   1   0.1764  0.5591  0.1048  11.00000  0.05    0.63
Q13   1   0.1231  0.2539  0.7015  11.00000  0.05    0.60
Q14   1   0.0872  1.1049  0.1027  11.00000  0.05    0.59
Q15   1   0.1385  0.2588  0.5933  11.00000  0.05    0.58
Q16   1   0.2453  0.3052  0.7439  11.00000  0.05    0.58
Q17   1   0.6914  0.4912  0.0871  11.00000  0.05    0.56
Q18   1   0.5294 -0.0352  0.3567  11.00000  0.05    0.56
Q19   1   0.0369  0.7382  0.7187  11.00000  0.05    0.51
Q20   1   0.1489  0.5306  0.3188  11.00000  0.05    0.51
Q21   1   0.2509 -0.1342  0.4289  11.00000  0.05    0.50
Q22   1   0.6382  0.1963  0.4149  11.00000  0.05    0.50
Q23   1  -0.1040  0.7011  0.8352  11.00000  0.05    0.50
Q24   1   0.6176  0.0195  0.0778  11.00000  0.05    0.48
Q25   1   0.2623  0.3446  0.5608  11.00000  0.05    0.48
Q26   1   0.3619 -0.1904  0.3433  11.00000  0.05    0.48
Q27   1   0.5900 -0.0032  0.1561  11.00000  0.05    0.47
Q28   1   0.0752 -0.0187  0.7993  11.00000  0.05    0.47
Q29   1   0.1908 -0.1244  0.5414  11.00000  0.05    0.46
Q30   1   0.1374 -0.1037  0.3232  11.00000  0.05    0.45
;
_shelx_res_checksum    5534

_shelx_hkl_file
;
  -1   0   0    1.07    0.72
  -1   0   0    1.36    0.47
  -1   0   0    0.09    0.52
  -1   0   0    1.74    1.07
   1   0   0    0.11    0.58
   1   0   0    0.52    0.60
   1   0   0    1.10    0.51
   1   0   0    0.74    0.74
  -2   0   0   20.72    2.37
  -2   0   0   15.58    1.79
  -2   0   0   18.82    2.81
  -2   0   0   14.65    2.03
  -2   0   0   15.55    2.24
   2   0   0   14.95    2.06
   2   0   0   16.63    1.88
  -3   0   0    1.31    1.44
  -3   0   0    0.54    1.75
  -3   0   0    1.04    1.03
  -3   0   0    3.86    2.48
  -3   0   0    0.96    1.74
   3   0   0    0.98    1.50
   3   0   0    1.54    2.15
   3   0   0    0.09    1.85
   3   0   0    1.39    1.24
   3   0   0    0.11    1.54
  -4   0   0   27.34    3.88
  -4   0   0   26.40    3.33
  -4   0   0   31.42    3.84
  -4   0   0   18.04    2.78
   4   0   0   21.54    3.66
   4   0   0   22.95    3.24
   4   0   0   32.15    3.70
   4   0   0   22.73    3.00
   4   0   0   27.44    3.95
  -5   0   0   -2.68    2.05
  -5   0   0   -2.26    3.69
  -5   0   0    0.18    1.29
  -5   0   0   -3.75    2.25
  -5   0   0   -1.18    1.63
   5   0   0   -3.13    1.42
   5   0   0    0.16    2.61
   5   0   0   -0.88    2.15
   5   0   0    0.90    1.92
  -6   0   0   20.21    4.87
  -6   0   0   13.18    3.43
  -6   0   0   14.67    3.86
  -6   0   0   11.88    2.32
  -6   0   0   14.80    3.10
   6   0   0   17.72    3.40
   6   0   0   16.45    2.72
   6   0   0   10.42    3.54
   6   0   0   15.50    3.25
   6   0   0   15.68    3.71
  -7   0   0    0.01    4.67
  -7   0   0   -1.50    2.74
  -7   0   0    0.24    2.83
  -7   0   0   -1.15    2.90
  -7   0   0    2.58    2.40
   7   0   0    5.97    3.66
   7   0   0   -1.01    1.85
   7   0   0   -0.27    2.63
   7   0   0    2.30    2.39
   7   0   0    0.43    3.25
  -8   0   0    2.79    1.79
  -8   0   0    1.85    3.66
  -8   0   0    4.21    5.23
  -8   0   0    4.66    3.17
  -8   0   0    3.90    3.53
  -8   0   0    2.60    3.60
   8   0   0    2.31    4.92
   8   0   0    8.54    3.43
   8   0   0    3.53    2.25
   8   0   0    3.94    3.48
   8   0   0    3.11    3.59
  -9   0   0    0.50    5.26
  -9   0   0    0.30    1.58
  -9   0   0    0.43    3.30
  -9   0   0    0.78    3.37
  -9   0   0    7.35    5.72
   9   0   0   -1.36    3.50
   9   0   0   -4.18    6.13
   9   0   0    0.18    1.93
   9   0   0    2.46    3.91
 -10   0   0   69.29    6.97
 -10   0   0   82.81    8.22
 -10   0   0   84.98    8.72
 -10   0   0   99.38   11.06
  10   0   0   91.28    9.25
  10   0   0   76.79    7.25
  10   0   0   65.94    6.70
 -11   0   0    0.96    3.43
 -11   0   0    2.92    2.07
 -11   0   0    5.82    5.70
 -11   0   0   -2.53    3.02
  11   0   0    1.08    1.78
  11   0   0    6.74    4.28
 -12   0   0    7.72    4.66
 -12   0   0   22.48    6.91
  12   0   0    4.86    2.40
  12   0   0   16.57    4.13
  12   0   0   10.20    4.69
  12   0   0   10.32    2.51
  12   0   0    7.77    2.67
  12  -1   0   18.97    4.37
  12  -1   0    9.21    4.93
 -12   1   0    7.54    3.80
 -12   1   0   17.58    5.83
 -12   1   0    9.35    5.95
  11  -1   0   -1.11    1.35
 -11   1   0    2.55    6.03
 -11   1   0    2.91    1.96
 -11   1   0    4.87    3.36
 -11   1   0    0.79    3.46
  10  -1   0   15.51    5.04
  10  -1   0    8.73    2.58
  10  -1   0   27.43   14.19
  10  -1   0    9.00    2.01
  10  -1   0   12.62    4.57
 -10   1   0    8.16    5.95
 -10   1   0    7.63    3.52
 -10   1   0    6.91    2.16
 -10   1   0    8.00    4.62
   9  -1   0    4.38    4.01
   9  -1   0    4.33    1.86
   9  -1   0    0.27    1.88
   9  -1   0   -0.55    3.75
   9  -1   0   12.59    6.37
  -9   1   0    0.86    2.47
  -9   1   0    0.62    3.25
  -9   1   0    6.86    6.57
  -9   1   0    2.54    5.50
  -9   1   0    7.13    5.38
  -9   1   0    2.24    1.73
   8  -1   0    5.07    3.27
   8  -1   0    5.11    2.25
   8  -1   0    3.09    3.47
   8  -1   0    1.63    1.83
   8  -1   0    7.50    3.27
   8  -1   0    5.80    5.04
  -8   1   0    2.40    3.74
  -8   1   0    3.95    3.98
  -8   1   0    5.82    2.97
  -8   1   0    2.07    3.24
  -8   1   0    5.27    5.72
  -8   1   0    0.97    1.52
   7  -1   0   -1.94    3.04
   7  -1   0   -0.34    1.56
   7  -1   0   -0.58    2.41
   7  -1   0    0.88    3.58
   7  -1   0    3.69    2.66
  -7   1   0   -0.29    2.85
  -7   1   0    0.37    4.47
  -7   1   0    2.81    1.49
  -7   1   0    3.41    2.37
  -7   1   0   -0.22    2.85
   6  -1   0   -0.73    2.48
   6  -1   0    2.68    2.06
   6  -1   0    0.26    1.35
   6  -1   0   -1.04    2.65
   6  -1   0    0.65    2.40
  -6   1   0   -0.43    2.24
  -6   1   0    1.28    1.88
  -6   1   0   -0.73    3.58
  -6   1   0    0.79    3.67
  -6   1   0    1.81    1.36
   5  -1   0   99.83    8.28
   5  -1   0   96.20    8.01
   5  -1   0   99.64    7.68
   5  -1   0  102.53    8.20
   5  -1   0   85.97    7.92
  -5   1   0   91.63    8.82
  -5   1   0   92.17    7.59
  -5   1   0   91.07    8.20
  -5   1   0   88.93    7.88
   4  -1   0   -1.96    2.38
   4  -1   0   -1.14    1.36
   4  -1   0   -1.16    1.69
   4  -1   0   -1.02    2.15
   4  -1   0   -0.26    1.83
  -4   1   0   -1.89    1.95
  -4   1   0   -0.07    1.65
  -4   1   0   -1.02    3.14
  -4   1   0    1.20    2.15
  -4   1   0    1.10    1.28
   3  -1   0   65.61    5.80
   3  -1   0   71.18    5.89
   3  -1   0   66.29    5.75
   3  -1   0   78.16    5.52
   3  -1   0   69.26    5.73
  -3   1   0   67.52    5.46
  -3   1   0   60.70    5.80
  -3   1   0   64.77    6.16
  -3   1   0   73.05    5.90
   2  -1   0    6.78    1.43
   2  -1   0    7.21    1.54
   2  -1   0    3.83    1.78
   2  -1   0    4.75    1.63
  -2   1   0    8.51    2.18
  -2   1   0    6.86    1.39
  -2   1   0    5.43    1.67
  -2   1   0    5.23    1.58
   1  -1   0    3.41    0.77
   1  -1   0    4.47    0.78
   1  -1   0    3.76    0.80
  -1   1   0    3.65    0.75
  -1   1   0    3.70    0.82
  -1   1   0    3.19    0.88
  -1   1   0    4.50    0.91
  -1  -1   0   -1.31    1.17
  -1  -1   0    0.17    0.62
  -1  -1   0   -0.45    0.97
  -1  -1   0   -0.98    0.82
  -1  -1   0   -0.23    0.73
  -1  -1   0    0.31    0.91
   1   1   0    0.24    0.67
   1   1   0   -0.42    1.03
   1   1   0   -1.11    0.76
   1   1   0    0.42    0.88
   1   1   0    0.61    0.98
   1   1   0   -0.45    0.77
  -2  -1   0  132.42    9.63
  -2  -1   0  122.94    9.41
  -2  -1   0  123.26    9.46
  -2  -1   0  122.14    9.26
  -2  -1   0  113.60    9.32
   2   1   0  125.04    9.28
   2   1   0  113.57    9.35
   2   1   0  120.95    9.42
   2   1   0  119.49    9.33
   2   1   0  112.47    9.46
  -3  -1   0   86.33    7.81
  -3  -1   0   93.97    7.56
  -3  -1   0   96.35    7.85
  -3  -1   0   95.81    7.71
  -3  -1   0   91.27    8.19
   3   1   0  100.22    7.75
   3   1   0   99.79    8.01
   3   1   0   92.89    7.91
   3   1   0   99.92    7.64
   3   1   0   98.75    7.79
  -4  -1   0   -0.66    2.14
  -4  -1   0    0.05    2.34
  -4  -1   0   -0.50    1.78
  -4  -1   0   -0.98    1.29
  -4  -1   0   -3.07    2.04
  -4  -1   0   -5.84    3.28
   4   1   0   -1.27    1.86
   4   1   0   -0.88    2.06
   4   1   0   -0.75    2.71
   4   1   0   -0.42    2.45
   4   1   0   -1.02    1.55
  -5  -1   0  108.58    8.96
  -5  -1   0  101.89    8.68
  -5  -1   0  111.58    9.25
  -5  -1   0   91.85    9.01
  -5  -1   0  126.49    9.99
  -5  -1   0   97.23    9.11
   5   1   0  112.72    9.40
   5   1   0  102.23    9.05
   5   1   0  105.02    9.25
   5   1   0  112.49    9.04
   5   1   0  118.64    8.85
  -6  -1   0   -0.30    1.83
  -6  -1   0    0.78    1.30
  -6  -1   0   -2.20    3.68
  -6  -1   0   -0.54    2.33
   6   1   0   -0.81    2.57
   6   1   0    1.23    1.73
   6   1   0   -3.12    2.72
   6   1   0   -1.42    2.27
   6   1   0    0.98    2.10
  -7  -1   0   -0.41    3.08
  -7  -1   0   -1.83    2.86
  -7  -1   0    0.37    2.48
  -7  -1   0   -0.29    1.46
  -7  -1   0    2.19    2.96
  -7  -1   0   -0.09    4.60
   7   1   0    1.09    1.81
   7   1   0   -2.30    2.64
   7   1   0    3.81    2.54
   7   1   0    2.13    3.68
   7   1   0    2.28    3.06
  -8  -1   0    5.67    3.53
  -8  -1   0    2.56    5.44
  -8  -1   0    2.10    3.66
  -8  -1   0    6.16    4.16
  -8  -1   0    2.77    1.81
   8   1   0    3.31    2.31
   8   1   0    6.38    3.37
   8   1   0    8.73    4.70
   8   1   0    4.97    3.81
   8   1   0    1.20    3.50
  -9  -1   0    2.49    3.37
  -9  -1   0    3.81    4.56
  -9  -1   0   -1.11    1.53
  -9  -1   0   -5.40    5.71
  -9  -1   0    0.16    3.33
  -9  -1   0    2.29    4.68
   9   1   0    2.91    2.27
   9   1   0    1.92    4.36
   9   1   0    3.08    3.78
   9   1   0    7.61    6.52
   9   1   0   -0.69    2.92
 -10  -1   0   20.45    6.94
 -10  -1   0   10.14    3.68
 -10  -1   0   17.71    5.33
  10   1   0   11.54    3.15
  10   1   0   23.00    6.76
  10   1   0   32.75    9.25
  10   1   0   20.42    5.19
 -11  -1   0    4.43    3.99
 -11  -1   0    6.04    4.00
 -11  -1   0   12.32    6.16
  11   1   0    1.79    2.53
  11   1   0    6.93    4.32
 -12  -1   0    4.63    4.38
 -12  -1   0    9.18    5.48
 -12  -1   0    6.09    3.98
  12   1   0    5.87    2.92
  12   1   0   10.60    5.57
  12   1   0    3.01    2.24
  12   1   0    8.33    4.21
  12   1   0    5.61    2.22
  12  -2   0   18.90    5.54
  12  -2   0   11.06    4.06
 -12   2   0    8.04    3.82
 -12   2   0    8.75    5.80
  11  -2   0   11.13    4.91
 -11   2   0   12.10    5.88
 -11   2   0   11.81    4.03
 -11   2   0   18.46    3.85
  10  -2   0   17.51    4.86
 -10   2   0   10.55    3.92
 -10   2   0   11.72    3.98
 -10   2   0   19.05    6.77
   9  -2   0   80.45    6.80
  -9   2   0   77.81    7.16
  -9   2   0   86.04    9.36
  -9   2   0  102.93    8.85
   8  -2   0   -2.20    3.12
   8  -2   0   -2.91    4.31
   8  -2   0   -0.99    2.72
   8  -2   0    1.16    1.38
   8  -2   0    0.73    2.86
  -8   2   0    1.24    4.84
  -8   2   0    1.57    2.53
  -8   2   0    1.10    3.62
  -8   2   0    0.59    3.09
  -8   2   0    0.64    1.36
   7  -2   0   59.07    6.39
   7  -2   0   50.07    5.00
   7  -2   0   54.05    4.65
   7  -2   0   60.25    5.94
   7  -2   0   52.91    5.86
  -7   2   0   51.13    4.88
  -7   2   0   54.47    7.88
  -7   2   0   57.45    5.72
  -7   2   0   56.16    6.20
  -7   2   0   61.52    6.73
   6  -2   0    5.41    1.36
   6  -2   0    3.90    1.55
   6  -2   0    2.02    2.58
   6  -2   0    7.65    2.48
   6  -2   0    0.23    2.87
   6  -2   0    4.66    2.27
  -6   2   0    4.87    1.44
  -6   2   0    4.58    2.31
  -6   2   0   -0.14    2.36
  -6   2   0   -1.35    3.72
   5  -2   0   32.60    4.09
   5  -2   0   37.15    3.28
   5  -2   0   32.66    3.72
   5  -2   0   25.03    3.58
   5  -2   0   31.90    4.02
  -5   2   0   40.58    5.34
  -5   2   0   27.93    4.01
  -5   2   0   33.99    3.13
  -5   2   0   26.85    3.52
  -5   2   0   29.67    3.89
   4  -2   0   82.59    6.82
   4  -2   0   80.81    6.99
   4  -2   0   82.60    6.98
   4  -2   0   86.73    6.30
   4  -2   0   74.57    6.84
  -4   2   0   76.43    6.91
  -4   2   0   84.86    7.05
  -4   2   0   79.58    6.47
  -4   2   0   85.44    7.71
  -4   2   0   75.59    7.05
   3  -2   0   22.07    2.66
   3  -2   0   13.80    2.45
   3  -2   0   17.97    2.43
  -3   2   0   18.11    2.70
  -3   2   0   17.79    2.60
  -3   2   0   15.90    1.97
  -3   2   0   21.69    3.19
  -3   2   0   16.63    2.37
   2  -2   0  141.29   10.49
   2  -2   0  142.95   10.43
   2  -2   0  132.77   10.49
  -2   2   0  128.86   10.47
  -2   2   0  144.86   10.57
  -2   2   0  143.98   10.54
  -2   2   0  132.31   10.55
  -1   2   0  354.30   26.23
   0  -2   0   22.66    1.97
   0   2   0   20.75    1.99
   0   2   0   21.07    1.82
  -1  -2   0  166.68   13.00
  -1  -2   0  187.43   13.38
  -1  -2   0  160.91   13.02
  -1  -2   0  179.47   13.06
   1   2   0  160.46   12.96
   1   2   0  174.09   13.03
   1   2   0  168.92   13.04
   1   2   0  176.84   13.02
   1   2   0  184.46   13.07
  -2  -2   0    3.21    1.42
  -2  -2   0    4.14    1.45
  -2  -2   0    1.19    1.07
  -2  -2   0    0.43    1.55
  -2  -2   0    2.30    1.32
  -2  -2   0    2.59    2.09
   2   2   0    4.34    1.81
   2   2   0    3.46    1.68
   2   2   0   -0.20    1.70
   2   2   0    0.35    1.30
   2   2   0    0.62    1.60
   2   2   0    3.07    1.18
  -3  -2   0   49.71    5.41
  -3  -2   0   53.21    4.42
  -3  -2   0   48.07    4.52
  -3  -2   0   46.59    4.64
  -3  -2   0   49.48    4.75
  -3  -2   0   46.97    4.60
   3   2   0   48.39    4.93
   3   2   0   49.69    4.77
   3   2   0   46.22    4.54
   3   2   0   54.60    4.44
   3   2   0   50.72    4.66
  -4  -2   0   24.41    3.78
  -4  -2   0   23.89    3.85
  -4  -2   0   34.73    4.44
  -4  -2   0   23.47    3.11
  -4  -2   0   24.48    3.40
   4   2   0   33.59    4.42
   4   2   0   32.31    3.64
   4   2   0   27.02    3.77
   4   2   0   28.57    4.31
   4   2   0   24.04    3.27
  -5  -2   0   26.58    3.55
  -5  -2   0   32.67    4.19
  -5  -2   0   26.00    3.82
  -5  -2   0   24.24    3.75
  -5  -2   0   27.29    3.22
   5   2   0   26.68    3.98
   5   2   0   28.86    4.42
   5   2   0   27.24    3.41
   5   2   0   28.00    4.07
   5   2   0   31.33    3.71
  -6  -2   0    2.08    2.53
  -6  -2   0    0.46    2.06
  -6  -2   0    1.69    2.59
  -6  -2   0    5.21    2.81
  -6  -2   0    5.10    4.55
   6   2   0    1.86    3.10
   6   2   0    2.41    2.73
   6   2   0    4.41    3.04
   6   2   0    3.10    1.78
  -7  -2   0   34.88    5.58
  -7  -2   0   32.10    4.67
  -7  -2   0   32.20    5.09
  -7  -2   0   33.66    5.42
  -7  -2   0   25.48    3.55
   7   2   0   31.26    4.54
   7   2   0   36.00    5.43
   7   2   0   44.79    6.24
   7   2   0   40.60    5.86
   7   2   0   25.85    3.85
  -8  -2   0   12.59    3.80
  -8  -2   0   14.45    2.88
  -8  -2   0   13.19    4.88
  -8  -2   0   14.34    6.56
  -8  -2   0   15.22    4.83
  -8  -2   0   15.33    4.90
   8   2   0   18.65    4.12
   8   2   0   12.55    5.07
   8   2   0   19.13    4.99
   8   2   0   12.93    3.35
   8   2   0   12.22    5.18
  -9  -2   0  129.58   11.47
  -9  -2   0  135.51   11.83
  -9  -2   0  132.85   12.63
   9   2   0  104.44   10.42
   9   2   0  136.76   11.91
   9   2   0  119.77   12.07
   9   2   0  117.12   15.04
 -10  -2   0    8.39    2.57
 -10  -2   0    3.21    4.05
 -10  -2   0    4.62    3.36
 -10  -2   0   10.30    5.85
  10   2   0    0.58    3.68
  10   2   0   24.53    9.45
 -11  -2   0    5.12    5.59
 -11  -2   0    8.80    6.94
 -11  -2   0   10.38    4.85
  11   2   0    4.69    4.27
  11   2   0   -0.94    2.22
 -12  -2   0   12.40    4.90
 -12  -2   0   13.30    8.10
  12   2   0    6.21    2.58
  12   2   0   -1.05    2.39
  12   2   0    3.58    4.37
  12  -3   0   18.77    4.57
 -12   3   0   12.13    2.60
 -12   3   0   15.91    6.48
 -12   3   0    5.94    4.32
 -12   3   0   10.55    3.45
  11  -3   0   14.75    5.54
  11  -3   0   34.33   11.95
 -11   3   0   16.56    3.00
 -11   3   0   13.97    4.16
 -11   3   0   17.11    4.81
 -11   3   0   25.70    7.24
  10  -3   0   16.24    7.36
  10  -3   0    5.73    4.23
 -10   3   0    1.44    3.12
 -10   3   0    4.43    5.73
 -10   3   0    0.97    1.56
 -10   3   0    2.43    2.97
   9  -3   0    1.97    3.56
   9  -3   0    0.74    3.21
   9  -3   0    2.65    5.50
  -9   3   0   14.16    5.47
  -9   3   0    2.39    3.20
  -9   3   0    6.36    6.36
  -9   3   0    2.47    1.57
  -9   3   0    2.84    2.73
  -9   3   0   -0.48    6.00
   8  -3   0    1.73    3.04
   8  -3   0   -0.93    4.50
   8  -3   0    3.73    3.42
  -8   3   0    2.49    5.24
  -8   3   0    0.94    4.05
  -8   3   0   -0.50    2.29
  -8   3   0    2.15    1.46
  -8   3   0   -2.06    2.65
   7  -3   0    2.74    2.99
   7  -3   0    3.13    2.70
   7  -3   0   10.70    3.57
   7  -3   0    5.99    2.84
  -7   3   0    4.96    4.84
  -7   3   0    5.44    2.38
  -7   3   0    1.75    1.49
  -7   3   0    3.62    3.48
  -7   3   0    2.09    2.87
   6  -3   0   79.92    6.94
   6  -3   0   72.29    6.81
   6  -3   0   80.83    7.10
   6  -3   0   69.91    7.24
  -6   3   0   79.20    6.83
  -6   3   0   77.68    8.22
  -6   3   0   75.58    7.09
   5  -3   0   41.31    4.33
   5  -3   0   50.95    4.49
   5  -3   0   42.96    4.34
   5  -3   0   40.18    4.43
  -5   3   0   38.68    4.54
  -5   3   0   49.02    4.73
  -5   3   0   47.43    4.37
  -5   3   0   42.05    5.73
  -5   3   0   41.21    3.84
   4  -3   0  106.48    8.22
   4  -3   0  107.12    8.10
   4  -3   0   96.65    8.25
  -4   3   0   97.40    8.73
  -4   3   0  100.76    8.39
  -4   3   0  115.17    8.84
  -4   3   0   91.37    8.19
  -4   3   0  102.67    7.97
   3  -3   0   20.33    1.91
   3  -3   0   21.31    2.45
   3  -3   0   20.19    2.50
   3  -3   0   23.01    2.08
   3  -3   0   18.44    2.30
  -3   3   0   23.38    2.86
  -3   3   0   20.12    2.49
  -3   3   0   20.70    2.14
  -3   3   0   18.37    2.41
  -3   3   0   17.07    2.74
  -3   3   0   18.63    2.13
   2  -3   0  154.60   11.19
  -2   3   0  160.82   11.18
  -2   3   0  143.86   11.23
  -2   3   0  136.62   11.18
  -1   3   0   11.42    1.55
   0  -3   0   12.51    1.57
   0   3   0   12.90    1.67
   0   3   0    9.72    1.33
  -1  -3   0  162.16   11.97
  -1  -3   0  163.03   12.06
  -1  -3   0  170.34   11.98
  -1  -3   0  158.58   11.84
  -1  -3   0  154.57   11.91
   1   3   0  161.86   12.00
   1   3   0  145.32   11.96
   1   3   0  150.04   11.98
   1   3   0  168.03   12.09
   1   3   0  160.86   11.98
   1   3   0  148.51   11.90
  -2  -3   0  396.54   28.45
  -2  -3   0  351.26   28.29
  -2  -3   0  358.70   28.36
  -2  -3   0  386.06   28.41
  -2  -3   0  411.68   28.45
  -2  -3   0  381.57   28.40
   2   3   0  333.78   28.32
   2   3   0  389.73   28.50
   2   3   0  385.06   28.43
   2   3   0  403.54   28.47
   2   3   0  393.30   28.41
   2   3   0  366.84   28.45
  -3  -3   0   -0.36    2.19
  -3  -3   0   -0.30    1.82
  -3  -3   0    1.50    1.43
  -3  -3   0    1.57    3.04
  -3  -3   0   -2.50    1.51
  -3  -3   0    2.95    2.00
   3   3   0    1.48    2.11
   3   3   0   -0.62    2.17
   3   3   0    0.27    1.56
   3   3   0    0.63    2.38
   3   3   0    0.23    1.68
  -4  -3   0  167.12   12.78
  -4  -3   0  146.37   12.47
  -4  -3   0  160.55   13.06
  -4  -3   0  154.86   12.54
  -4  -3   0  158.23   12.44
  -4  -3   0  160.12   12.66
   4   3   0  172.50   12.64
   4   3   0  152.63   12.63
   4   3   0  162.53   12.57
   4   3   0  152.48   12.80
   4   3   0  156.80   12.81
  -5  -3   0    8.96    4.01
  -5  -3   0    7.40    3.01
  -5  -3   0    7.10    2.57
  -5  -3   0    8.63    2.90
  -5  -3   0    6.81    1.99
  -5  -3   0   10.08    2.57
   5   3   0    5.10    3.16
   5   3   0   11.28    3.48
   5   3   0    9.72    3.05
   5   3   0    8.99    3.13
   5   3   0   10.57    2.40
  -6  -3   0   28.00    4.07
  -6  -3   0   39.47    6.45
  -6  -3   0   26.48    4.57
  -6  -3   0   29.48    4.86
  -6  -3   0   31.11    4.98
   6   3   0   35.17    4.30
   6   3   0   36.19    4.43
   6   3   0   37.97    5.28
   6   3   0   35.85    5.30
   6   3   0   26.67    4.92
  -7  -3   0   10.41    4.05
  -7  -3   0    5.92    3.44
  -7  -3   0   15.17    5.71
  -7  -3   0   13.90    3.53
  -7  -3   0    7.94    2.27
  -7  -3   0    9.30    3.41
   7   3   0   14.81    3.16
   7   3   0   13.67    3.75
   7   3   0   11.85    4.23
   7   3   0   11.34    4.27
   7   3   0   11.56    4.29
  -8  -3   0   14.68    4.17
  -8  -3   0   11.61    2.85
  -8  -3   0   15.51    6.39
  -8  -3   0   14.33    4.66
  -8  -3   0   15.18    5.11
  -8  -3   0   16.16    4.88
   8   3   0   10.31    4.42
   8   3   0   19.55    4.30
   8   3   0    9.30    5.05
   8   3   0   13.81    5.42
   8   3   0   12.19    3.12
  -9  -3   0    5.46    5.53
  -9  -3   0    1.26    6.04
  -9  -3   0    0.35    3.18
  -9  -3   0    2.80    4.08
   9   3   0   -1.84    4.91
   9   3   0   -0.08    2.12
   9   3   0    2.95    6.18
 -10  -3   0    6.36    4.09
 -10  -3   0    1.52    6.05
  10   3   0    4.97    4.20
 -11  -3   0    7.44    4.81
 -11  -3   0   16.32    6.81
  11   3   0    4.53    2.59
  11   3   0    5.10    3.92
 -12  -3   0   19.59    5.41
  12   3   0    4.74    2.74
  12   3   0   10.17    3.78
  12   3   0    6.27    2.47
  12   3   0   13.17    8.01
  12  -4   0   57.02    7.34
  12  -4   0   71.14   19.56
  11  -4   0   17.43    4.14
  11  -4   0   10.83    4.14
 -11   4   0   15.40    6.70
 -11   4   0   11.77    4.22
 -11   4   0    7.17    3.58
  10  -4   0   13.28    7.22
  10  -4   0   10.23    3.94
 -10   4   0    5.30    3.26
 -10   4   0    1.98    1.66
 -10   4   0    1.30    2.73
 -10   4   0    3.01    6.51
   9  -4   0    0.76    3.34
   9  -4   0   -0.71    5.36
   9  -4   0   -0.10    3.11
  -9   4   0    3.78    2.68
  -9   4   0    2.73    1.48
  -9   4   0    4.86    6.54
  -9   4   0    2.06    5.81
  -9   4   0   -0.81    3.72
   8  -4   0    2.57    2.97
   8  -4   0    2.86    2.99
   8  -4   0    3.03    3.92
  -8   4   0    0.89    1.35
  -8   4   0   -0.71    5.23
  -8   4   0   -0.39    2.19
  -8   4   0    5.56    4.77
  -8   4   0   -1.84    2.74
   7  -4   0    2.96    2.60
   7  -4   0    5.66    3.12
  -7   4   0    8.42    2.69
  -7   4   0    5.76    3.98
  -7   4   0    1.60    2.75
  -7   4   0    3.57    1.51
  -7   4   0    6.12    5.00
   6  -4   0    9.91    2.64
   6  -4   0   12.34    2.68
   6  -4   0    6.59    2.38
  -6   4   0    9.77    2.43
  -6   4   0    6.76    1.60
  -6   4   0    7.27    4.49
  -6   4   0    7.58    2.87
   5  -4   0    1.57    1.66
   5  -4   0    1.14    1.74
   5  -4   0    1.90    1.70
   5  -4   0    0.66    1.45
  -5   4   0    0.86    1.48
  -5   4   0   -1.21    1.88
  -5   4   0    0.39    3.17
  -5   4   0    0.31    1.21
  -5   4   0    1.31    2.01
   4  -4   0    1.07    1.10
   4  -4   0    2.17    1.61
  -4   4   0    1.36    1.86
  -4   4   0    0.17    1.79
  -4   4   0    1.62    1.41
  -4   4   0    3.35    1.14
  -4   4   0    0.36    2.57
   3  -4   0    6.36    1.36
  -3   4   0   10.06    1.54
  -3   4   0    6.99    1.88
  -3   4   0    3.84    1.70
  -3   4   0    6.94    2.15
  -3   4   0    4.51    1.49
  -2   4   0   75.16    6.17
  -2   4   0   69.86    5.75
  -2   4   0   83.74    5.96
  -1   4   0  239.88   17.42
  -1   4   0  224.39   17.37
   0   4   0  345.57   26.66
   0   4   0  360.76   26.52
   0   4   0  365.71   26.71
  -1  -4   0  263.82   20.47
  -1  -4   0  309.53   20.66
   1   4   0  277.83   20.53
   1   4   0  282.51   20.66
   1   4   0  259.10   20.43
   1   4   0  254.66   20.46
  -2  -4   0   10.94    1.95
  -2  -4   0   10.27    1.88
  -2  -4   0   13.71    1.89
  -2  -4   0   10.79    2.00
  -2  -4   0   11.37    2.33
   2   4   0   13.15    2.22
   2   4   0    9.97    2.12
   2   4   0   10.04    2.21
   2   4   0   10.75    2.41
   2   4   0   10.50    2.23
   2   4   0   11.73    2.54
  -3  -4   0    2.67    1.84
  -3  -4   0    3.27    3.08
  -3  -4   0    6.68    1.80
  -3  -4   0    4.72    2.03
  -3  -4   0    3.00    2.36
  -3  -4   0    4.21    2.11
   3   4   0    5.07    2.40
   3   4   0    5.41    2.08
   3   4   0    5.90    2.52
   3   4   0    2.72    2.53
   3   4   0    6.23    1.96
  -4  -4   0   43.97    4.81
  -4  -4   0   38.51    4.36
  -4  -4   0   37.95    4.29
  -4  -4   0   42.53    4.44
  -4  -4   0   44.34    4.21
  -4  -4   0   40.86    5.48
   4   4   0   36.71    4.80
   4   4   0   48.99    4.49
   4   4   0   47.10    4.34
   4   4   0   42.62    4.72
  -5  -4   0   44.77    5.03
  -5  -4   0   35.21    3.96
  -5  -4   0   45.83    4.64
  -5  -4   0   37.71    4.56
  -5  -4   0   39.55    4.66
  -5  -4   0   44.64    5.88
   5   4   0   47.04    4.63
   5   4   0   35.34    4.03
   5   4   0   38.95    5.11
   5   4   0   41.74    5.07
  -6  -4   0   -0.85    2.36
  -6  -4   0    0.66    4.66
  -6  -4   0   -0.21    2.76
  -6  -4   0    3.00    2.28
  -6  -4   0    0.71    2.56
  -6  -4   0    1.38    1.61
   6   4   0   -3.35    3.09
   6   4   0    4.66    3.36
   6   4   0    0.56    3.34
   6   4   0    5.07    2.58
   6   4   0    3.12    1.82
  -7  -4   0   -2.84    5.22
  -7  -4   0    2.32    2.75
  -7  -4   0    4.02    3.43
  -7  -4   0    2.88    3.58
  -7  -4   0    3.18    3.56
  -7  -4   0    1.97    1.71
   7   4   0    1.92    3.90
   7   4   0    5.63    3.05
   7   4   0    2.28    2.00
   7   4   0    4.11    4.20
   7   4   0    1.11    4.03
  -8  -4   0    2.04    5.75
  -8  -4   0    3.98    3.91
  -8  -4   0    6.81    3.60
  -8  -4   0    3.01    1.96
  -8  -4   0    4.76    4.20
  -8  -4   0    9.01    4.86
   8   4   0    1.81    2.34
   8   4   0    3.60    3.29
   8   4   0    5.89    4.09
   8   4   0    3.20    5.03
   8   4   0    2.70    5.35
  -9  -4   0   18.91    7.11
  -9  -4   0    8.93    4.05
  -9  -4   0   24.38    6.18
  -9  -4   0    8.70    4.55
  -9  -4   0    9.89    2.73
   9   4   0   18.42    6.62
   9   4   0    7.09    2.95
   9   4   0    9.72    6.72
   9   4   0   11.96    5.05
 -10  -4   0   -2.64    6.15
 -10  -4   0    7.47    3.61
 -10  -4   0    3.09    4.37
  10   4   0    3.87    2.64
  10   4   0    2.22    4.17
  10   4   0   13.99    7.68
 -11  -4   0   26.98    7.16
 -11  -4   0   14.96    5.42
  11   4   0   14.70    5.18
  11   4   0   11.44    3.29
 -12  -4   0   12.39    5.36
  12   4   0   10.52    5.20
  12   4   0    5.24    2.89
  12   4   0    2.94    2.82
  12   4   0   11.18    4.13
  12  -5   0   11.88    4.53
 -12   5   0   37.22   12.32
 -12   5   0    8.03    2.57
 -12   5   0   13.30    3.87
  11  -5   0   21.43    4.47
  11  -5   0   -1.94    9.36
  11  -5   0   18.44    4.21
 -11   5   0   13.41    6.98
 -11   5   0   10.56    2.25
 -11   5   0    5.50    3.31
  10  -5   0   11.70    3.58
  10  -5   0   -6.55    8.63
  10  -5   0    5.52    3.46
 -10   5   0    5.42    6.70
 -10   5   0    1.59    2.82
 -10   5   0    2.40    1.43
 -10   5   0   -0.11    2.62
   9  -5   0    8.87    3.22
   9  -5   0   19.20    5.32
  -9   5   0   20.70    6.98
  -9   5   0    6.29    3.37
  -9   5   0   13.69    3.43
  -9   5   0    9.02    2.27
   8  -5   0    5.32    3.48
   8  -5   0    0.42    4.04
   8  -5   0   -0.95    3.45
  -8   5   0    1.07    2.83
  -8   5   0    1.15    5.48
  -8   5   0    3.03    1.42
  -8   5   0    9.17    3.09
  -8   5   0    7.87    5.09
   7  -5   0   56.14    5.95
   7  -5   0   63.91    5.57
   7  -5   0   60.19    5.44
  -7   5   0   54.47    5.68
  -7   5   0   52.79    6.05
  -7   5   0   58.03    8.53
  -7   5   0   57.30    7.45
   6  -5   0    8.50    2.63
   6  -5   0   15.80    2.27
   6  -5   0   17.69    2.29
  -6   5   0   11.17    3.13
  -6   5   0   12.94    5.05
  -6   5   0   13.09    2.81
   5  -5   0   14.47    2.49
  -5   5   0   18.75    4.07
  -5   5   0   14.93    2.93
  -5   5   0   15.90    2.69
  -5   5   0   17.28    3.34
  -4   5   0  270.17   19.67
  -4   5   0  271.94   20.06
  -4   5   0  255.68   20.01
  -4   5   0  265.05   19.89
  -4   5   0  251.00   19.94
  -3   5   0   53.81    4.60
  -3   5   0   54.71    4.61
  -2   5   0   19.24    2.36
  -1   5   0   80.76    6.30
  -1   5   0   76.93    6.39
   0   5   0    4.98    1.29
   0   5   0    3.82    1.67
   0   5   0    5.78    1.57
  -1  -5   0   74.47    5.58
  -1  -5   0   64.64    5.16
   1   5   0   66.24    5.59
   1   5   0   65.51    5.48
   1   5   0   60.86    5.24
   1   5   0   62.65    5.45
  -2  -5   0  119.13    9.01
  -2  -5   0  122.32    9.31
  -2  -5   0  125.93    9.41
  -2  -5   0  113.96    8.96
  -2  -5   0  107.79    8.95
  -2  -5   0  120.14    9.23
   2   5   0  119.97    9.48
   2   5   0  126.43    9.45
   2   5   0  103.07    9.15
   2   5   0  109.07    9.38
   2   5   0  115.93    9.41
   2   5   0  127.69    9.30
  -3  -5   0  252.10   19.82
  -3  -5   0  277.65   20.01
  -3  -5   0  264.89   20.11
  -3  -5   0  270.59   19.97
  -3  -5   0  260.68   20.05
   3   5   0  279.85   20.11
   3   5   0  238.76   19.97
   3   5   0  251.04   20.14
   3   5   0  294.91   20.26
   3   5   0  249.12   20.20
   3   5   0  255.98   20.24
  -4  -5   0   33.35    3.89
  -4  -5   0   32.33    4.20
  -4  -5   0   32.16    3.89
  -4  -5   0   31.91    4.83
  -4  -5   0   37.66    5.33
   4   5   0   34.34    4.70
   4   5   0   38.13    4.05
   4   5   0   32.85    4.36
   4   5   0   35.74    3.90
   4   5   0   40.91    4.74
  -5  -5   0   15.92    3.74
  -5  -5   0   11.43    3.00
  -5  -5   0   13.00    3.20
  -5  -5   0   17.51    3.49
  -5  -5   0   14.25    2.55
  -5  -5   0   22.01    4.76
   5   5   0   15.54    2.71
   5   5   0   17.46    3.87
   5   5   0   21.57    3.41
   5   5   0   13.76    3.84
   5   5   0   17.28    4.17
  -6  -5   0    4.19    2.02
  -6  -5   0    2.64    4.83
  -6  -5   0    3.20    3.23
  -6  -5   0    4.14    2.64
  -6  -5   0    2.52    3.01
  -6  -5   0    3.61    3.17
   6   5   0    7.11    3.66
   6   5   0    3.42    2.01
   6   5   0    2.70    2.58
   6   5   0    6.07    3.80
   6   5   0   -2.88    3.88
  -7  -5   0   27.20    5.58
  -7  -5   0   27.99    5.39
  -7  -5   0   21.42    4.47
  -7  -5   0   39.53    7.17
  -7  -5   0   25.61    5.03
  -7  -5   0   18.60    3.31
   7   5   0   26.28    3.97
   7   5   0   19.43    5.67
   7   5   0   28.44    4.93
   7   5   0   19.85    5.43
  -8  -5   0    0.32    3.13
  -8  -5   0   -3.30    5.54
  -8  -5   0    6.80    4.56
  -8  -5   0    0.51    4.86
  -8  -5   0   -4.76    3.49
   8   5   0    2.25    8.16
   8   5   0    2.04    2.15
   8   5   0   -3.85    3.79
   8   5   0    2.22    5.52
  -9  -5   0   13.20    7.27
  -9  -5   0    4.64    4.28
  -9  -5   0    3.93    2.80
  -9  -5   0    4.92    3.30
   9   5   0    1.05    3.99
   9   5   0    1.81    2.53
   9   5   0    3.12    6.53
 -10  -5   0    8.02    6.37
 -10  -5   0   18.38    5.25
  10   5   0   28.64    8.65
 -11  -5   0    6.64    5.18
 -11  -5   0   20.69    6.93
  11   5   0   10.93    4.69
  11   5   0    9.40    2.85
 -12  -5   0   22.71    6.03
  12   5   0    1.70    3.13
  12   5   0    3.24    2.96
  12   5   0    7.79    4.71
  12   5   0    6.98    3.55
  11  -6   0    2.37    4.02
 -11   6   0   11.11    7.23
 -11   6   0    0.54    3.03
 -11   6   0    4.00    2.74
  10  -6   0    6.93    2.79
 -10   6   0    2.87    3.11
 -10   6   0    7.87    2.96
 -10   6   0   19.89    8.20
   9  -6   0   20.80    4.56
   9  -6   0   15.82    2.64
  -9   6   0   20.78    4.43
  -9   6   0   35.44    7.83
  -9   6   0   38.01    9.38
  -9   6   0   14.94    3.83
   8  -6   0   20.92    3.84
  -8   6   0   23.51    7.09
  -8   6   0   20.36    4.08
  -8   6   0   35.84    7.71
   7  -6   0    5.80    2.45
  -7   6   0    5.39    4.71
  -7   6   0    0.07    5.27
  -7   6   0    4.00    2.24
  -7   6   0    5.68    2.87
  -6   6   0   32.49    3.68
  -6   6   0   26.08    4.06
  -5   6   0   21.47    2.87
  -5   6   0   21.50    3.37
  -4   6   0   10.87    1.78
  -4   6   0   13.61    2.58
  -4   6   0   10.74    2.37
  -4   6   0   10.53    2.70
  -3   6   0    2.02    1.24
  -3   6   0    2.12    1.31
  -3   6   0    3.65    1.27
  -2   6   0    6.11    1.54
  -2   6   0    6.11    1.42
  -1   6   0   17.85    2.51
  -1   6   0   19.32    2.45
   0   6   0   18.99    1.92
   0   6   0   20.18    2.40
   0   6   0   15.67    1.71
   0   6   0   13.75    1.63
  -1  -6   0   51.71    4.32
   1   6   0   43.74    3.98
   1   6   0   41.52    4.24
   1   6   0   51.51    4.45
   1   6   0   48.60    4.28
  -2  -6   0   75.68    6.09
  -2  -6   0   73.32    5.81
  -2  -6   0   81.47    6.37
  -2  -6   0   71.43    6.13
   2   6   0   70.05    6.12
   2   6   0   71.97    6.53
   2   6   0   73.40    6.39
   2   6   0   85.10    6.47
   2   6   0   65.59    6.36
  -3  -6   0    3.24    1.67
  -3  -6   0    2.96    1.98
  -3  -6   0    4.33    1.41
  -3  -6   0    3.73    1.71
  -3  -6   0    4.11    1.67
   3   6   0    4.93    2.01
   3   6   0    0.00    2.01
   3   6   0    0.91    2.10
   3   6   0    4.44    2.34
   3   6   0    4.20    2.47
  -4  -6   0   42.02    4.38
  -4  -6   0   41.13    4.33
  -4  -6   0   41.43    4.69
  -4  -6   0   43.07    4.74
  -4  -6   0   37.60    4.06
  -4  -6   0   41.07    3.98
   4   6   0   43.82    5.18
   4   6   0   32.71    4.93
   4   6   0   40.48    5.30
   4   6   0   40.16    4.24
   4   6   0   40.30    4.49
  -5  -6   0   26.50    4.55
  -5  -6   0   30.13    4.19
  -5  -6   0   22.14    3.24
  -5  -6   0   25.48    4.05
  -5  -6   0   29.73    4.23
   5   6   0   25.94    4.03
   5   6   0   26.13    3.71
   5   6   0   33.18    5.14
   5   6   0   27.24    4.95
   5   6   0   35.29    5.58
  -6  -6   0   26.30    5.11
  -6  -6   0   25.04    4.50
  -6  -6   0   25.36    4.76
  -6  -6   0   41.33    6.62
  -6  -6   0   34.24    5.46
   6   6   0   22.61    3.88
   6   6   0   27.60    5.69
   6   6   0   31.74    5.85
   6   6   0   31.04    5.93
  -7  -6   0    3.66    4.42
  -7  -6   0    6.09    3.16
  -7  -6   0   10.95    6.11
  -7  -6   0    5.03    4.09
  -7  -6   0   17.10    4.99
  -7  -6   0    6.94    2.25
   7   6   0    6.73    5.36
   7   6   0    6.10    2.53
   7   6   0    4.64    4.23
   7   6   0   19.39    5.70
  -8  -6   0    1.45    5.78
  -8  -6   0    4.08    3.11
  -8  -6   0    4.50    2.41
  -8  -6   0    6.41    6.13
  -8  -6   0    4.46    4.48
   8   6   0    8.96    4.79
   8   6   0    9.79    6.25
   8   6   0   12.95    6.20
  -9  -6   0   -2.92    7.33
  -9  -6   0    1.97    6.60
  -9  -6   0    3.42    4.51
   9   6   0    2.73    4.21
   9   6   0   14.77    6.75
   9   6   0   -0.02    2.46
 -10  -6   0   12.49    5.25
 -10  -6   0   10.12    6.80
  10   6   0    6.26    4.24
  10   6   0    2.45    2.69
 -11  -6   0   19.15    6.36
 -11   7   0   29.12    8.15
 -10   7   0   12.26    4.02
 -10   7   0   13.16    3.59
   9  -7   0   14.16    3.67
  -9   7   0   14.42    8.28
  -9   7   0    9.60    6.78
   8  -7   0    0.63    2.44
  -8   7   0    1.55    2.18
  -8   7   0    1.76    2.68
  -8   7   0   13.39    6.58
  -8   7   0    2.11    6.34
   7  -7   0    1.02    2.32
  -7   7   0   -0.04    2.62
  -7   7   0    9.26    4.94
  -7   7   0    4.15    6.12
  -7   7   0    2.71    1.99
  -6   7   0   18.87    3.46
  -6   7   0   19.07    2.91
  -5   7   0  234.14   18.44
  -5   7   0  238.39   18.92
  -5   7   0  249.11   18.98
  -4   7   0   -0.63    2.05
  -4   7   0    1.13    2.14
  -4   7   0   -0.20    1.30
  -3   7   0   -0.32    1.47
  -3   7   0    1.65    1.21
  -3   7   0    2.00    1.10
  -3   7   0    2.15    1.18
  -2   7   0   15.30    1.97
  -2   7   0   15.95    2.07
  -1   7   0    4.77    1.45
  -1   7   0    3.43    1.51
  -1   7   0    6.71    2.07
   0   7   0   17.87    2.08
   0   7   0   26.40    3.18
   0   7   0   22.42    2.81
   0   7   0   18.47    1.94
   0   7   0   16.01    2.15
   1   7   0   -0.32    1.20
   1   7   0   -1.30    1.74
   1   7   0   -0.65    1.80
   1   7   0   -0.37    1.74
   1   7   0   -0.01    1.51
  -2  -7   0    5.20    1.39
  -2  -7   0    3.63    1.58
  -2  -7   0    1.99    1.49
  -2  -7   0    3.69    1.43
   2   7   0    3.66    1.55
   2   7   0    4.33    2.38
   2   7   0    4.77    2.19
   2   7   0    3.78    2.11
   2   7   0    2.50    1.92
  -3  -7   0    3.73    1.78
  -3  -7   0    5.97    1.37
  -3  -7   0    6.58    2.07
  -3  -7   0    4.36    1.48
   3   7   0    4.04    2.70
   3   7   0    2.92    2.28
   3   7   0    4.37    2.61
   3   7   0    4.81    2.05
   3   7   0    3.83    2.81
  -4  -7   0    3.94    2.22
  -4  -7   0    2.31    1.69
  -4  -7   0    1.27    2.37
  -4  -7   0    1.39    1.85
  -4  -7   0    0.83    1.71
   4   7   0    0.21    3.18
   4   7   0    1.59    2.02
   4   7   0    1.00    3.63
   4   7   0    4.23    3.12
  -5  -7   0  177.10   14.45
  -5  -7   0  196.78   14.77
  -5  -7   0  186.76   14.37
  -5  -7   0  191.46   14.72
  -5  -7   0  170.38   14.03
  -5  -7   0  163.44   14.21
   5   7   0  178.34   14.95
   5   7   0  168.35   14.27
   5   7   0  179.79   15.29
   5   7   0  177.67   15.08
  -6  -7   0    0.95    2.01
  -6  -7   0    9.56    4.11
  -6  -7   0    1.03    2.47
  -6  -7   0    6.57    3.21
  -6  -7   0    4.22    3.88
   6   7   0    6.85    4.48
   6   7   0    8.78    5.24
   6   7   0    0.82    3.67
  -7  -7   0    6.48    5.31
  -7  -7   0    6.84    4.19
  -7  -7   0    6.37    3.78
  -7  -7   0    3.81    4.90
  -7  -7   0    2.28    2.64
  -7  -7   0    5.11    2.24
   7   7   0    1.32    4.07
   7   7   0    5.12    2.49
   7   7   0    2.39    5.24
  -8  -7   0   26.57    6.45
  -8  -7   0   40.84    6.14
  -8  -7   0   37.95    7.91
  -8  -7   0   44.95    9.19
   8   7   0   22.52   10.50
   8   7   0   41.52    7.27
  -9  -7   0    9.90    6.83
  -9  -7   0   19.92    9.42
  -9  -7   0    4.13    4.72
   9   7   0    0.08    3.78
   9   7   0    4.43    7.14
   9   7   0    2.07    2.81
 -10  -7   0   14.36    5.21
 -10  -7   0   11.89    6.45
  10   7   0    6.98    4.32
  10   7   0   30.19    7.72
 -11   8   0   11.70    3.28
 -11   8   0    0.95    3.65
  10  -8   0   14.43    4.76
 -10   8   0   25.91    8.00
  -9   8   0   32.10    8.10
  -8   8   0    4.90    2.58
  -8   8   0    4.20    2.56
  -8   8   0   19.54    7.72
  -8   8   0   10.05    6.42
  -7   8   0   18.27    3.38
  -7   8   0   28.40    7.67
  -6   8   0    0.70    8.62
  -6   8   0    2.17    4.95
  -5   8   0   52.77    5.97
  -5   8   0   43.25    4.25
  -5   8   0   54.62    5.70
  -4   8   0   27.38    2.90
  -4   8   0   27.03    3.65
  -4   8   0   26.10    4.24
  -3   8   0   17.51    2.36
  -3   8   0   17.39    2.15
  -2   8   0    8.82    1.85
  -2   8   0    8.47    1.73
  -1   8   0    1.27    1.32
  -1   8   0    2.97    1.52
  -1   8   0    2.52    1.62
   0   8   0    2.81    1.42
   0   8   0    5.84    1.66
   0   8   0    4.05    1.78
   0   8   0    5.85    1.46
   0   8   0    4.37    1.65
   1   8   0    6.29    2.27
   1   8   0   11.48    2.79
   1   8   0    8.53    2.12
   1   8   0   12.48    2.68
   1   8   0   12.63    2.19
  -2  -8   0    0.35    1.52
   2   8   0    0.56    1.79
   2   8   0    0.00    1.80
   2   8   0    1.81    1.65
   2   8   0   -0.30    1.93
   2   8   0   -1.14    2.62
   2   8   0   -2.15    2.27
   2   8   0   -0.78    2.65
  -3  -8   0   -1.13    1.84
  -3  -8   0    1.49    1.42
  -3  -8   0    0.62    1.64
  -3  -8   0    1.05    1.61
   3   8   0    1.06    3.24
   3   8   0    2.78    2.88
   3   8   0   -2.00    2.43
   3   8   0   -0.19    1.58
  -4  -8   0    6.60    2.21
  -4  -8   0   11.58    2.07
  -4  -8   0    6.74    2.36
  -4  -8   0   11.38    2.14
  -4  -8   0    8.85    3.43
   4   8   0    8.87    2.58
   4   8   0    7.48    4.16
   4   8   0    5.36    3.99
   4   8   0    7.00    3.74
  -5  -8   0    2.70    2.04
  -5  -8   0    4.20    3.32
  -5  -8   0    0.70    2.14
  -5  -8   0    1.14    2.11
   5   8   0    2.99    4.03
   5   8   0    7.63    4.39
   5   8   0    3.05    2.04
   5   8   0   12.66    4.96
  -6  -8   0    2.97    3.23
  -6  -8   0    4.18    2.50
  -6  -8   0    2.60    2.56
  -6  -8   0    3.57    3.48
  -6  -8   0   11.72    4.97
  -6  -8   0    1.79    2.62
   6   8   0    1.97    2.32
   6   8   0    6.74    5.01
   6   8   0    0.09    5.48
   6   8   0    0.86    4.22
  -7  -8   0   12.21    4.02
  -7  -8   0    8.88    3.22
  -7  -8   0    5.39    2.69
  -7  -8   0    9.23    4.31
  -7  -8   0    4.41    2.08
   7   8   0    3.03    2.21
   7   8   0   13.10    6.00
   7   8   0    7.72    4.68
  -8  -8   0    8.68    3.77
  -8  -8   0    0.53    8.01
  -8  -8   0    7.04    4.45
  -8  -8   0    6.35    4.47
   8   8   0   16.56    4.05
   8   8   0   11.71    6.76
   8   8   0    1.38    4.27
  -9  -8   0  -11.66   12.85
  -9  -8   0   13.48    5.01
  -9  -8   0   12.17    5.28
   9   8   0    4.54    4.12
  10   8   0   38.22    5.43
  10   8   0   53.86    9.57
  -9   9   0   17.75    9.51
  -9   9   0   59.55   18.01
  -8   9   0   32.46    8.48
  -8   9   0   17.33    7.69
  -7   9   0   -2.94    6.54
  -7   9   0   20.14    6.43
  -6   9   0    4.62    4.80
  -6   9   0   12.35    5.63
  -5   9   0   11.41    3.71
  -4   9   0   27.57    3.97
  -4   9   0   33.26    4.43
  -3   9   0   22.37    2.88
  -3   9   0   14.51    2.31
  -3   9   0   18.24    2.63
  -3   9   0   15.90    2.27
  -2   9   0    6.38    1.80
  -2   9   0    5.47    2.68
  -2   9   0    6.64    1.82
  -1   9   0    3.89    1.32
  -1   9   0   -0.64    1.41
  -1   9   0    1.74    1.77
  -1   9   0    3.29    1.68
   0   9   0    4.72    1.93
   0   9   0    8.71    2.38
   0   9   0    6.16    2.10
   0   9   0    5.85    1.78
   0   9   0    3.75    2.08
   1   9   0    8.00    2.23
   1   9   0    7.49    3.04
   1   9   0    8.46    3.00
   1   9   0    7.61    2.30
   1   9   0    4.55    2.21
   2   9   0    1.02    1.92
   2   9   0    2.14    2.43
   2   9   0    0.68    3.50
   2   9   0   -0.05    1.95
   2   9   0    3.60    3.16
   2   9   0    0.06    1.95
   2   9   0    1.11    2.74
  -3  -9   0    7.50    2.22
   3   9   0    4.04    3.95
   3   9   0    7.67    2.49
   3   9   0    7.48    2.50
   3   9   0    8.55    2.64
   3   9   0    6.72    3.07
   3   9   0   10.37    3.46
  -4  -9   0   44.81    5.18
  -4  -9   0   61.31    5.41
  -4  -9   0   55.38    5.44
  -4  -9   0   52.28    4.60
   4   9   0   51.09    7.37
   4   9   0   54.34    5.54
   4   9   0   48.86    5.38
   4   9   0   46.76    5.31
   4   9   0   55.06    6.41
   4   9   0   62.76    7.73
  -5  -9   0    3.80    2.95
  -5  -9   0    5.22    2.05
  -5  -9   0    2.11    2.02
  -5  -9   0    5.17    1.96
   5   9   0    3.86    4.53
   5   9   0    0.90    5.53
   5   9   0    1.43    2.35
   5   9   0    2.52    2.51
   5   9   0    4.89    2.50
   5   9   0   10.99    4.79
  -6  -9   0    5.85    2.24
  -6  -9   0   16.90    5.17
  -6  -9   0    8.41    2.91
  -6  -9   0    3.45    2.23
  -6  -9   0   10.66    2.77
   6   9   0    6.40    2.82
   6   9   0   21.48    5.96
   6   9   0   12.21    9.25
   6   9   0    2.52    4.85
   6   9   0    4.03    2.86
   6   9   0    7.28    3.02
  -7  -9   0   15.52    3.63
  -7  -9   0   21.02    4.77
  -7  -9   0   20.59    8.32
  -7  -9   0    8.02    3.44
   7   9   0   14.36    3.68
   7   9   0   11.22    3.41
   7   9   0    6.69    2.87
   7   9   0   22.56    7.00
  -8  -9   0    4.49    3.58
  -8  -9   0    7.81    3.61
  -8  -9   0    1.19    8.75
   8   9   0    4.48    3.15
   8   9   0    6.72    4.78
   8   9   0    2.73    2.77
   8   9   0    3.85    2.58
  -9  -9   0   15.71    4.77
  -9  -9   0   27.00   15.20
   9   9   0    9.73    3.40
   9   9   0   12.95    4.80
   9   9   0    6.19    3.50
   9   9   0    6.27    3.09
 -10  -9   0   23.90    6.60
 -10  -9   0   38.34    6.28
  -9  10   0   44.15   15.87
  -8  10   0   51.10    9.72
  -7  10   0   46.50    6.95
  -7  10   0   33.62    8.69
  -6  10   0    7.43    5.52
  -6  10   0    8.22    5.89
  -5  10   0    4.56    3.24
  -5  10   0    7.92    4.22
  -4  10   0    2.01    3.03
  -4  10   0    0.96    1.56
  -4  10   0   -1.33    2.33
  -3  10   0   19.87    2.54
  -3  10   0   20.96    3.18
  -3  10   0   17.87    3.43
  -3  10   0   13.42    2.64
  -2  10   0   11.76    2.19
  -2  10   0   10.70    2.38
  -2  10   0   12.92    2.75
  -1  10   0   17.43    2.57
  -1  10   0   17.16    2.86
  -1  10   0   18.87    2.84
  -1  10   0   21.14    2.45
  -1  10   0   16.95    2.99
   0  10   0   -0.10    2.40
   0  10   0    1.07    1.58
   0  10   0   -0.26    1.75
   0  10   0    4.74    2.64
   0  10   0   -1.14    2.05
   1  10   0    9.25    2.50
   1  10   0    4.60    2.57
   1  10   0   14.29    3.80
   1  10   0    8.44    4.00
   2  10   0   -0.97    2.68
   2  10   0    6.16    4.35
   2  10   0    0.20    1.85
   2  10   0    1.52    3.69
   2  10   0    3.75    2.40
   3  10   0   53.10    5.36
   3  10   0   40.74    5.27
   3  10   0   49.20    5.10
   3  10   0   56.58    5.94
   3  10   0   57.20    7.20
  -4 -10   0   19.67    3.16
   4  10   0   14.19    3.59
   4  10   0   17.25    4.92
   4  10   0   30.22    6.18
   4  10   0   15.28    3.39
   4  10   0   18.64    3.57
   4  10   0   30.24    6.76
  -5 -10   0    8.21    2.92
  -5 -10   0    9.81    2.12
   5  10   0    3.28    3.78
   5  10   0   10.79    4.86
   5  10   0   26.51    7.24
   5  10   0    3.62    2.78
   5  10   0    4.07    2.86
   5  10   0   12.18    5.55
  -6 -10   0    1.44    2.14
  -6 -10   0    1.55    2.08
  -6 -10   0    4.72    4.25
   6  10   0   11.71    6.35
   6  10   0    3.15    2.52
   6  10   0    2.42    4.99
   6  10   0    5.11    2.97
   6  10   0    3.02    2.96
  -7 -10   0    0.02    2.72
  -7 -10   0    5.09    3.06
  -7 -10   0   -2.26    6.24
   7  10   0    2.04    2.41
   7  10   0    2.37    6.15
   7  10   0    5.58    2.83
   7  10   0    2.52    2.86
   7  10   0    0.54    4.73
  -8 -10   0    4.74    3.10
  -8 -10   0    0.31    3.38
  -8 -10   0   11.90    4.06
   8  10   0    7.52    3.62
   8  10   0   19.46    7.40
   8  10   0   13.94    5.08
   8  10   0    2.95    2.97
   8  10   0   -2.77    2.31
  -9 -10   0   20.25    5.36
  -9 -10   0    5.29   12.75
  -9 -10   0   21.17    5.41
   9  10   0    8.95    4.85
  -8  11   0   49.56    9.35
  -7  11   0   49.65    9.20
  -7  11   0   43.38    7.00
  -6  11   0   32.91    7.06
  -5  11   0   35.84    5.88
  -5  11   0   38.48    5.55
  -4  11   0   11.45    3.35
  -4  11   0   15.59    3.35
  -3  11   0   19.36    3.43
  -3  11   0   14.25    2.47
  -3  11   0   11.73    2.67
  -3  11   0   18.93    2.66
  -3  11   0   20.15    3.57
  -2  11   0    7.98    2.21
  -2  11   0    3.51    2.13
  -2  11   0    5.40    1.97
  -2  11   0    3.07    1.82
  -1  11   0    4.68    2.04
  -1  11   0    2.33    1.78
  -1  11   0    1.98    1.90
   0  11   0    7.93    2.43
   0  11   0   12.37    3.56
   0  11   0    6.87    2.50
   0  11   0    9.09    2.20
   1  11   0    8.75    2.92
   1  11   0    8.43    3.95
   1  11   0   10.49    4.53
   2  11   0   13.20    3.50
   2  11   0   15.74    5.11
   2  11   0   12.75   12.21
   3  11   0   10.37    4.86
   3  11   0   19.04    6.38
   3  11   0    3.73    3.47
   3  11   0   -0.52    2.23
   3  11   0   -1.72    2.79
   4  11   0    9.79    5.50
   4  11   0    7.71    4.48
   4  11   0    1.90    2.55
   4  11   0    6.36    2.78
   4  11   0    3.05    4.40
  -5 -11   0    9.26    2.63
   5  11   0    5.88    2.92
   5  11   0    3.49    2.68
   5  11   0    8.52    5.27
   5  11   0    2.05    2.79
   5  11   0    9.35    5.85
  -6 -11   0   28.10    3.63
   6  11   0   27.37    4.62
   6  11   0   39.13   15.09
   6  11   0   20.17    4.14
   6  11   0   16.24    4.02
   6  11   0   29.74    6.64
  -7 -11   0   18.22    6.59
   7  11   0    6.67    3.11
   7  11   0    5.73    2.91
   7  11   0    9.96    5.50
   7  11   0    2.97    2.95
   8  11   0   18.00    5.92
   8  11   0   16.26    4.79
   8  11   0    7.26    3.71
  -8  12   0   89.51   11.03
  -8  12   0   55.77   16.01
  -6  12   0   19.25    7.20
  -5  12   0    6.00    5.32
  -5  12   0    3.82    2.93
  -5  12   0    1.12    1.89
  -4  12   0    5.29    2.98
  -4  12   0    1.99    1.88
  -4  12   0    2.87    2.68
  -4  12   0    0.18    4.13
  -3  12   0    5.76    2.17
  -3  12   0    6.04    1.87
  -3  12   0    3.76    2.08
  -3  12   0    7.48    2.65
  -2  12   0   21.21    3.05
  -2  12   0   21.38    2.96
  -2  12   0   25.87    3.54
  -2  12   0   19.82    3.01
  -1  12   0    8.96    2.70
   0  12   0   17.20    4.50
   0  12   0    0.60    2.28
   0  12   0   10.88    3.55
   0  12   0    1.59    2.21
   0  12   0    1.95    2.05
   1  12   0   27.09    4.45
   1  12   0   36.70    3.88
   2  12   0   15.59    5.65
   2  12   0   28.92    6.83
   3  12   0   18.73    6.12
   4  12   0    1.61    2.42
   4  12   0    6.02    4.37
   4  12   0    0.21    2.54
   4  12   0    6.31    3.32
   4  12   0   10.01    5.57
   5  12   0   10.47    3.35
   5  12   0   12.64    3.50
   5  12   0   20.43    5.48
   5  12   0   29.85    7.41
  -6 -12   0   11.74    3.74
   6  12   0   10.86    3.47
   6  12   0   21.97    7.00
   6  12   0   25.88    6.57
   6  12   0   10.86    3.71
   6  12   0    6.71    3.17
  -7 -12   0   14.77    3.84
  -7 -12   0   11.59    2.94
   7  12   0    6.06    3.36
   7  12   0   26.53    6.67
   8  12   0   60.21    9.78
  -6  13   0   23.67    4.01
  -6  13   0    5.92    7.85
  -4  13   0    8.87    3.11
  -4  13   0    9.18    3.28
  -3  13   0   31.40    3.78
  -3  13   0   27.07    4.12
  -3  13   0   27.95    3.52
  -3  13   0   31.26    4.49
  -3  13   0   39.91    4.82
  -2  13   0    7.58    2.21
  -2  13   0    6.02    2.41
  -2  13   0    6.47    2.14
  -2  13   0    7.46    2.34
  -2  13   0    6.14    2.05
  -1  13   0   10.39    2.67
   0  13   0   26.76    4.29
   0  13   0   20.32    3.30
   1  13   0   23.59    6.49
   2  13   0    6.57    5.13
   3  13   0   22.42    6.22
   4  13   0   50.41    8.46
   5  13   0   23.65    8.15
   5  13   0   16.85    3.68
   5  13   0   17.51    5.21
   6  13   0    4.83    2.84
   6  13   0   24.20    6.10
  -4  14   0   14.28    4.72
  -3  14   0    1.25    1.70
  -3  14   0    0.20    2.15
  -3  14   0   -1.00    3.25
  -2  14   0    0.07    2.13
  -2  14   0    4.82    2.02
  -2  14   0    3.26    2.17
  -1  14   0   15.94    3.10
   0  14   0   52.38    5.84
   1  14   0   43.36    5.93
   2  14   0   67.62    8.00
   3  14   0   64.11    8.34
   4  14   0    6.18    3.95
   4  14   0    4.43    5.19
  -3  15   0    0.29    2.21
  -3  15   0    3.78    2.40
  -2  15   0    3.34    2.45
   0  15   0   43.82    7.14
   1  15   0   65.34    7.26
   2  15   0   63.02    7.41
   3  15   0  157.55   15.69
   2  15  -1    4.17    4.84
   1  15  -1   44.71    5.98
   0  15  -1   31.29    4.79
  -1  15  -1   -0.44    2.29
  -1  15  -1   -5.74    3.21
  -1  15  -1    2.41    1.98
  -2  15  -1    8.01    3.39
  -2  15  -1    6.45    2.79
   5  14  -1   32.39    7.07
   4  14  -1   39.78    5.92
   3  14  -1   65.48    8.07
   2  14  -1   40.19    6.13
  -3  14  -1    5.79    2.50
  -3  14  -1   14.91    3.18
  -3  14  -1   11.68    2.65
  -4  14  -1   15.09    3.90
  -4  14  -1   10.68    6.72
  -4  14  -1    8.37    2.76
   6  13  -1   37.99    7.42
   5  13  -1   17.93    5.99
   5  13  -1    0.60    2.93
   5  13  -1   22.58    5.36
   5  13  -1    2.44    2.79
   5  13  -1    1.60    2.92
   4  13  -1   18.05    5.40
   4  13  -1   19.65    6.33
   3  13  -1    9.59    6.30
   3  13  -1   13.37    5.20
   2  13  -1   10.04    4.56
   1  13  -1   19.62    4.70
   0  13  -1   17.13    4.40
   0  13  -1    3.14    2.31
   0  13  -1    9.81    2.49
  -2  13  -1    8.41    3.49
  -2  13  -1    6.59    2.42
  -2  13  -1    6.04    2.47
  -2  13  -1    7.42    2.10
  -3  13  -1    1.51    3.64
  -3  13  -1    1.83    2.37
  -3  13  -1   -0.65    1.94
  -3  13  -1   -0.93    2.56
  -4  13  -1    5.32    3.12
  -4  13  -1    4.36    2.30
  -4  13  -1    9.67    2.76
  -5  13  -1    6.17    2.93
  -5  13  -1    2.05    2.00
   7  12  -1    6.11    4.59
   7  12  -1    6.29    4.80
   7  12  -1   19.29    8.51
  -7 -12   1   13.73    4.58
   5  12  -1   11.84    5.63
   5  12  -1   16.61    6.67
   4  12  -1    7.50    5.61
   4  12  -1   16.45    4.95
   3  12  -1   22.53    5.04
   3  12  -1   17.09    5.66
   2  12  -1    6.11    2.71
   2  12  -1    6.10    3.04
   2  12  -1   11.97    4.79
   1  12  -1    3.95    2.74
   1  12  -1   12.42    4.58
   1  12  -1    4.70    2.32
   0  12  -1    8.60    3.49
  -1  12  -1   10.22    2.78
  -1  12  -1    4.42    2.39
  -1  12  -1    7.96    2.26
  -1  12  -1    6.04    1.92
  -2  12  -1    4.23    2.18
  -2  12  -1    5.11    2.01
  -2  12  -1    2.97    2.91
  -2  12  -1    3.18    2.06
  -2  12  -1    4.25    1.78
  -3  12  -1    8.41    2.64
  -3  12  -1    7.22    2.31
  -3  12  -1   13.80    2.75
  -4  12  -1    2.68    2.46
  -4  12  -1    0.10    1.84
  -4  12  -1    0.45    2.80
  -5  12  -1   23.69    3.30
  -5  12  -1   28.09    6.16
  -5  12  -1   13.28    9.58
  -6  12  -1    2.60    2.28
  -6  12  -1   13.75    6.61
  -6  12  -1   -2.70    6.87
  -7  12  -1   57.90    8.38
   8  11  -1    6.70    5.00
   8  11  -1    7.42    5.39
  -8 -11   1   17.06    6.11
   7  11  -1   23.16    6.95
   7  11  -1    7.50    3.24
   7  11  -1    7.15    3.42
   7  11  -1    6.15    3.32
  -7 -11   1   13.89    5.18
  -7 -11   1    5.68    2.28
   6  11  -1    5.40    2.89
   6  11  -1   11.60    5.86
   6  11  -1    3.95    3.10
   6  11  -1    6.42    3.08
  -6 -11   1    4.53    2.92
   5  11  -1   10.11    5.63
   5  11  -1    0.12    4.67
   4  11  -1   14.71    4.08
   4  11  -1   16.97    3.46
   4  11  -1   26.78    6.23
   4  11  -1   12.70    3.41
  -4 -11   1    9.56    2.59
   3  11  -1    0.74    2.10
   3  11  -1   -0.55    2.36
   3  11  -1   -1.94    4.28
   3  11  -1    1.00    3.80
   3  11  -1    1.45    2.33
   3  11  -1   11.94    6.45
   2  11  -1    2.07    2.46
   2  11  -1    4.76    2.38
   2  11  -1    3.15    4.23
   1  11  -1    8.26    2.79
   1  11  -1   15.44    4.12
   1  11  -1   11.18    2.87
   0  11  -1    7.33    2.39
   0  11  -1   12.46    4.08
   0  11  -1   12.45    3.16
   0  11  -1   10.91    2.57
  -1  11  -1   13.58    3.16
  -1  11  -1   23.81    3.23
  -1  11  -1   16.82    2.86
  -1  11  -1   17.65    2.67
  -2  11  -1   11.46    3.11
  -2  11  -1    3.21    1.71
  -2  11  -1    7.91    2.18
  -2  11  -1    7.90    2.82
  -2  11  -1    6.84    2.35
  -3  11  -1    4.71    2.14
  -3  11  -1    7.90    2.31
  -3  11  -1   12.22    2.86
  -4  11  -1    4.63    2.78
  -4  11  -1    4.64    4.04
  -4  11  -1    3.48    1.98
  -5  11  -1    5.30    3.26
  -5  11  -1   11.90    5.10
  -6  11  -1    2.77    1.97
  -6  11  -1    1.74    5.58
  -6  11  -1    7.01    6.04
  -7  11  -1   45.76    9.32
  -9  11  -1   51.45   11.66
   9  10  -1   17.79    5.68
   9  10  -1   11.77    6.25
  -9 -10   1   19.11    5.22
  -9 -10   1   23.21    4.96
   8  10  -1    0.97    2.44
   8  10  -1    1.23    3.18
   8  10  -1    7.40    3.11
   8  10  -1    8.66    4.86
  -8 -10   1  -16.69   10.23
  -8 -10   1    9.01    3.51
  -8 -10   1    6.96    3.35
   7  10  -1    1.88    2.56
   7  10  -1    1.77    2.98
   7  10  -1    5.45    4.77
   7  10  -1    2.72    3.13
  -7 -10   1    4.73    2.85
  -7 -10   1   -3.96    7.66
  -7 -10   1    3.46    3.16
  -7 -10   1    8.38    3.19
   6  10  -1   11.56    6.17
   6  10  -1    3.76    2.77
   6  10  -1   11.91    5.43
  -6 -10   1    9.79    3.23
  -6 -10   1   11.99    4.54
   5  10  -1    0.63    2.48
   5  10  -1   -4.16    4.12
   5  10  -1   -0.26    4.87
   5  10  -1   -1.45    2.55
   5  10  -1   -0.99    2.29
  -5 -10   1    0.28    1.55
  -5 -10   1    0.82    1.70
  -5 -10   1    1.85    2.44
   4  10  -1   42.78    6.70
   4  10  -1   40.30    5.60
   4  10  -1   30.95    4.18
   4  10  -1   36.34    6.70
  -4 -10   1   27.98    3.82
  -4 -10   1   26.65    3.92
   3  10  -1   10.41    3.99
   3  10  -1    8.84    2.72
   3  10  -1   16.34    3.06
   3  10  -1   18.21    5.84
   3  10  -1    6.94    2.84
   3  10  -1   13.99    4.81
   2  10  -1    7.92    2.57
   2  10  -1    5.59    2.51
   2  10  -1    9.50    2.48
   2  10  -1    9.89    3.32
   2  10  -1   10.61    4.58
   2  10  -1    9.48    4.88
   1  10  -1   -0.25    1.84
   1  10  -1    2.79    3.24
   1  10  -1    0.66    2.00
   0  10  -1   -1.78    1.40
   0  10  -1    2.28    1.74
   0  10  -1    0.14    2.57
   0  10  -1   -1.03    1.81
   0  10  -1    4.45    2.79
  -1  10  -1   20.42    2.94
  -1  10  -1   19.72    2.53
  -1  10  -1   21.36    3.24
  -1  10  -1   20.03    3.03
  -1  10  -1   20.42    3.00
  -2  10  -1    0.16    2.77
  -2  10  -1   -0.02    1.64
  -2  10  -1    1.04    2.16
  -2  10  -1   -0.59    1.53
  -3  10  -1    7.80    2.17
  -3  10  -1   13.77    2.36
  -3  10  -1   14.57    3.27
  -4  10  -1    9.42    2.29
  -4  10  -1   13.55    3.73
  -4  10  -1   10.54    2.94
  -5  10  -1   13.05    4.65
  -5  10  -1    5.30    3.31
  -5  10  -1    4.91    2.00
  -6  10  -1    7.23    5.44
  -6  10  -1    6.46    5.40
  -7  10  -1   12.03    6.75
  -7  10  -1   28.46    7.38
  -8  10  -1   49.66   10.39
  -8  10  -1   62.64   13.56
  -9  10  -1   52.72   16.04
 -10  -9   1   22.42    5.25
   9   9  -1    2.27    3.09
   9   9  -1    1.59    2.50
   9   9  -1    5.50    2.85
   9   9  -1    8.40    4.39
  -9  -9   1   10.15    4.83
  -9  -9   1   16.14    4.66
  -9  -9   1   12.55   16.32
   8   9  -1    3.06    2.52
   8   9  -1    1.44    3.01
   8   9  -1    6.46    4.46
   8   9  -1    8.99    6.30
  -8  -9   1   10.70    3.78
  -8  -9   1    6.60    3.66
  -8  -9   1   14.30    4.01
  -8  -9   1   -9.82    9.56
   7   9  -1    0.78    2.81
   7   9  -1    3.68    4.74
   7   9  -1   13.04    6.49
   7   9  -1    1.08    2.48
   7   9  -1    2.79    2.90
  -7  -9   1    7.51    3.30
  -7  -9   1    3.59    3.12
  -7  -9   1    6.64    7.63
  -7  -9   1    1.44    2.94
   6   9  -1   -1.77    4.21
   6   9  -1    0.15    2.64
   6   9  -1    2.74    2.38
   6   9  -1   14.14   12.02
   6   9  -1    2.72    2.42
   6   9  -1    7.34    5.62
  -6  -9   1    9.15    5.50
  -6  -9   1   -0.54    2.50
  -6  -9   1    2.64    2.09
  -6  -9   1    1.52    3.08
  -6  -9   1    1.70    2.02
   5   9  -1   27.15    4.14
   5   9  -1   24.07    3.93
   5   9  -1   27.74    4.18
   5   9  -1   30.50    6.99
  -5  -9   1   22.85    3.86
  -5  -9   1   17.12    3.89
  -5  -9   1   19.93    2.66
  -5  -9   1   20.21    3.20
   4   9  -1    5.27    2.44
   4   9  -1   10.26    4.13
   4   9  -1    6.80    2.81
   4   9  -1   10.77    5.05
   4   9  -1   10.59    4.60
   4   9  -1    4.89    2.38
  -4  -9   1    7.45    2.56
  -4  -9   1    5.97    2.33
  -4  -9   1    4.94    2.03
   3   9  -1   -2.02    3.23
   3   9  -1   -0.64    3.13
   3   9  -1    1.42    1.90
   3   9  -1   -0.12    2.20
   3   9  -1    3.56    2.36
   3   9  -1    3.18    4.17
  -3  -9   1   -2.04    1.73
  -3  -9   1   -0.43    1.71
  -3  -9   1    0.24    1.63
   2   9  -1    4.02    2.20
   2   9  -1    8.02    2.32
   2   9  -1    6.89    2.83
   2   9  -1    9.12    2.59
   2   9  -1    7.08    3.45
   2   9  -1    3.84    4.13
  -2  -9   1    4.59    1.95
   1   9  -1    3.55    1.92
   1   9  -1    3.71    3.21
   1   9  -1    1.37    2.05
   1   9  -1    3.18    2.96
   1   9  -1    1.64    1.86
   0   9  -1   11.15    2.25
   0   9  -1    7.07    2.72
   0   9  -1    7.68    1.69
   0   9  -1    8.38    2.11
   0   9  -1   12.79    2.51
  -1   9  -1   18.80    2.65
  -1   9  -1   20.70    2.72
  -1   9  -1   13.46    2.87
  -1   9  -1   22.90    3.01
  -2   9  -1    1.60    1.87
  -2   9  -1    2.47    1.54
  -2   9  -1    4.58    1.44
  -2   9  -1    2.70    1.76
  -3   9  -1   10.95    2.19
  -3   9  -1   13.77    2.72
  -4   9  -1    7.74    2.14
  -4   9  -1   13.47    3.18
  -4   9  -1   11.29    2.78
  -5   9  -1   36.00    5.13
  -5   9  -1   47.01    6.07
  -5   9  -1   30.55    4.14
  -6   9  -1   15.73    5.58
  -6   9  -1    8.84    2.22
  -7   9  -1   10.16    6.44
  -7   9  -1   11.18    6.12
  -8   9  -1   16.04    3.50
  -8   9  -1   24.86    3.93
  -9   9  -1    6.29    2.42
  -9   9  -1   11.30    9.46
  10   8  -1   13.03    4.30
 -10  -8   1   21.85    5.40
 -10  -8   1   30.69    6.04
  -9  -8   1    8.20    4.53
  -9  -8   1   38.73   12.13
   8   8  -1    5.64    4.27
   8   8  -1    0.28    2.66
   8   8  -1    2.32    2.62
   8   8  -1    5.51    2.89
   8   8  -1   15.32    6.58
  -8  -8   1   15.99    7.99
  -8  -8   1    8.29    4.07
  -8  -8   1    7.49    4.20
  -8  -8   1    7.85    3.90
   7   8  -1    2.37    4.53
   7   8  -1   18.93    6.27
   7   8  -1   26.87    7.38
   7   8  -1    4.00    3.12
  -7  -8   1   12.81    6.49
  -7  -8   1   10.42    4.09
  -7  -8   1    5.03    3.65
  -7  -8   1   13.03    3.79
   6   8  -1    9.69    2.94
   6   8  -1   15.68    5.78
   6   8  -1   16.57    5.14
   6   8  -1   13.04    3.08
   6   8  -1   11.93    5.88
   6   8  -1    8.85    3.17
  -6  -8   1    5.10    2.33
  -6  -8   1   12.77    3.04
  -6  -8   1    9.03    3.46
  -6  -8   1    9.63    2.97
  -6  -8   1   18.13   13.82
  -6  -8   1   10.98    3.78
   5   8  -1   24.28    4.08
   5   8  -1   24.09    4.00
   5   8  -1   30.88    6.11
   5   8  -1   26.31    5.64
   5   8  -1   17.91    3.60
   5   8  -1   35.89    6.09
  -5  -8   1   20.33    3.80
  -5  -8   1   16.91    2.90
  -5  -8   1   30.19    4.12
  -5  -8   1   28.52    4.78
  -5  -8   1   25.36    3.86
   4   8  -1    2.68    2.27
   4   8  -1    2.31    2.38
   4   8  -1    3.96    2.23
   4   8  -1    1.96    3.25
   4   8  -1    0.43    3.44
   4   8  -1   11.63    4.43
  -4  -8   1    1.11    2.32
  -4  -8   1    2.45    1.47
  -4  -8   1    3.12    2.52
  -4  -8   1    2.04    1.88
  -4  -8   1    1.87    1.82
  -4  -8   1    3.53    2.25
   3   8  -1    0.39    3.49
   3   8  -1   -1.20    1.83
   3   8  -1   -1.07    1.70
   3   8  -1   -0.75    2.96
   3   8  -1   -0.17    2.00
   3   8  -1   -0.37    2.62
  -3  -8   1    1.96    1.27
  -3  -8   1    0.49    1.71
  -3  -8   1    2.62    1.83
   2   8  -1   10.68    2.80
   2   8  -1    9.53    2.63
   2   8  -1   10.71    2.27
   2   8  -1   13.75    3.56
   2   8  -1   10.72    2.41
   2   8  -1    9.77    2.34
   2   8  -1    9.50    3.48
  -2  -8   1   10.91    2.29
   1   8  -1   24.16    3.47
   1   8  -1   16.44    2.73
   1   8  -1   19.17    3.27
   1   8  -1   20.29    2.61
   1   8  -1   15.77    2.31
   1   8  -1   17.48    2.89
  -1  -8   1   16.68    2.67
   0   8  -1   16.45    2.44
   0   8  -1   20.78    2.86
   0   8  -1   12.52    1.87
   0   8  -1   19.55    2.87
  -1   8  -1    0.46    1.18
  -1   8  -1   -0.86    1.41
  -1   8  -1    0.55    1.25
  -1   8  -1    1.69    1.41
  -1   8  -1   -0.35    1.23
  -2   8  -1   19.27    2.27
  -2   8  -1   19.06    2.49
  -2   8  -1   21.89    2.56
  -3   8  -1   84.86    6.67
  -3   8  -1   82.06    6.42
  -3   8  -1   70.89    6.49
  -4   8  -1    3.36    2.20
  -4   8  -1    1.25    2.35
  -4   8  -1    1.06    1.73
  -5   8  -1    3.33    1.80
  -5   8  -1    5.61    3.39
  -5   8  -1    9.47    3.18
  -6   8  -1   12.72    2.63
  -6   8  -1   12.53    2.95
  -6   8  -1   16.33    5.29
  -6   8  -1   19.05    5.10
  -7   8  -1    9.25    5.44
  -7   8  -1    8.47    6.15
  -8   8  -1   19.55    7.04
  -8   8  -1   15.81    7.14
  -9   8  -1    3.39    2.83
  -9   8  -1    8.80    7.47
 -10   8  -1   26.43    8.12
 -10   8  -1    9.86    3.16
 -11   8  -1    1.12    3.35
 -11   8  -1    6.60    3.25
  11   7  -1   87.12   10.61
 -11  -7   1   55.53    8.66
 -11  -7   1   75.67    9.75
  10   7  -1    8.35    3.61
 -10  -7   1   20.27    5.94
 -10  -7   1   14.65    5.62
   9   7  -1    8.08    3.58
   9   7  -1    3.13    2.74
   9   7  -1    8.46    4.53
  -9  -7   1   12.53    5.64
  -9  -7   1   12.34    5.03
  -9  -7   1   25.71    9.42
   8   7  -1   -1.60    2.88
   8   7  -1    1.90    2.43
   8   7  -1    3.80    4.03
   8   7  -1   12.94    6.26
   8   7  -1    3.40    2.78
  -8  -7   1    4.10    3.86
  -8  -7   1    4.88    4.84
  -8  -7   1    7.08    7.15
   7   7  -1    2.89    2.53
   7   7  -1   11.99    5.23
   7   7  -1    0.45    3.84
   7   7  -1   17.00    7.95
   7   7  -1    2.58    2.34
   7   7  -1    3.25    2.69
  -7  -7   1    4.72    3.85
  -7  -7   1    8.69    3.97
  -7  -7   1    6.57    3.31
  -7  -7   1    3.82    4.27
  -7  -7   1    7.34    5.32
  -7  -7   1    1.64    1.99
   6   7  -1   -0.73    2.52
   6   7  -1    3.16    4.74
   6   7  -1    0.57    4.60
   6   7  -1    1.99    2.26
   6   7  -1    1.53    3.79
   6   7  -1   -1.22    1.79
  -6  -7   1    0.31    3.39
  -6  -7   1    0.88    2.85
  -6  -7   1    0.85    3.91
  -6  -7   1   -0.07    2.63
  -6  -7   1    3.12    2.14
  -6  -7   1   -1.53    3.59
   5   7  -1   12.62    4.14
   5   7  -1    8.44    3.87
   5   7  -1   10.50    2.71
   5   7  -1    7.69    2.72
   5   7  -1   11.86    4.50
   5   7  -1    8.79    2.55
  -5  -7   1   11.62    3.09
  -5  -7   1    7.90    2.26
  -5  -7   1   14.17    3.56
  -5  -7   1    9.94    3.55
  -5  -7   1    9.62    2.59
  -5  -7   1   14.04    3.52
   4   7  -1    0.54    3.04
   4   7  -1    0.33    1.91
   4   7  -1   -0.36    3.08
   4   7  -1    1.48    4.80
   4   7  -1   -0.88    2.04
   4   7  -1    0.55    2.04
  -4  -7   1    3.53    2.09
  -4  -7   1   -1.05    1.57
  -4  -7   1    1.29    2.00
  -4  -7   1    0.39    2.22
  -4  -7   1    1.38    1.56
   3   7  -1    2.64    1.71
   3   7  -1    3.92    2.54
   3   7  -1    4.36    2.75
   3   7  -1    3.69    1.87
   3   7  -1    2.28    1.93
  -3  -7   1    5.03    1.24
  -3  -7   1    1.98    1.64
  -3  -7   1    3.21    1.83
  -3  -7   1    5.09    1.91
  -3  -7   1    2.23    1.91
  -3  -7   1    5.91    1.51
   2   7  -1    1.01    2.19
   2   7  -1   -0.81    1.76
   2   7  -1    0.61    1.46
   2   7  -1   -0.67    1.65
   2   7  -1   -0.30    1.65
   2   7  -1    1.08    1.54
   2   7  -1    0.39    2.36
  -2  -7   1    0.37    1.29
  -2  -7   1    0.41    1.41
  -2  -7   1   -0.71    1.33
   1   7  -1    6.62    2.07
   1   7  -1   11.85    2.02
   1   7  -1    8.29    2.32
   1   7  -1   10.36    2.42
   1   7  -1   13.40    2.51
   1   7  -1   11.13    1.78
  -1  -7   1    8.05    1.95
   0   7  -1   27.40    2.76
   0   7  -1   32.47    2.99
   0   7  -1   33.28    3.59
   0   7  -1   33.14    3.38
   0   7  -1   35.94    3.35
  -1   7  -1    4.01    1.34
  -1   7  -1    1.24    1.61
  -1   7  -1    1.49    1.21
  -1   7  -1    1.71    1.16
  -2   7  -1   22.47    2.56
  -2   7  -1   24.19    2.54
  -2   7  -1   23.90    2.30
  -3   7  -1   16.28    2.30
  -3   7  -1   18.57    2.25
  -3   7  -1   21.70    2.67
  -4   7  -1    0.61    1.36
  -4   7  -1    1.69    1.91
  -4   7  -1    0.27    2.01
  -5   7  -1   32.84    3.47
  -5   7  -1   31.14    4.04
  -5   7  -1   45.76    4.95
  -5   7  -1   29.96    4.99
  -5   7  -1   40.33    3.74
  -6   7  -1    6.46    4.20
  -6   7  -1    7.20    4.43
  -6   7  -1    3.34    2.40
  -6   7  -1    4.31    1.87
  -7   7  -1   22.55    3.32
  -7   7  -1   18.62    3.69
   7  -7   1   21.31    3.48
  -8   7  -1   14.40    3.32
  -8   7  -1   10.75    3.25
   8  -7   1    9.14    2.96
  -9   7  -1    3.96    2.85
  -9   7  -1    5.45    6.76
  -9   7  -1    2.07    2.62
 -10   7  -1   -3.90    6.45
 -10   7  -1    7.02    3.19
 -11   7  -1   44.88    9.16
  11  -7   1   63.13    7.60
  11   6  -1    8.23    3.38
  11   6  -1   13.33    4.07
 -11  -6   1   15.14    6.84
  10   6  -1    3.29    2.59
  10   6  -1    4.83    3.03
  10   6  -1    2.41    3.24
 -10  -6   1   14.21    6.59
 -10  -6   1    9.04    5.18
   9   6  -1   11.04    3.65
   9   6  -1    7.18    3.05
   9   6  -1    7.12    2.98
   9   6  -1   20.66    7.50
   9   6  -1   14.81    4.77
  -9  -6   1    7.46    4.89
  -9  -6   1   23.22    7.26
   8   6  -1    2.94    2.80
   8   6  -1   21.91    7.31
   8   6  -1    5.01    5.98
   8   6  -1    1.60    2.48
  -8  -6   1    5.74    6.28
  -8  -6   1    8.66    6.11
  -8  -6   1    3.80    2.26
  -8  -6   1   13.10    5.28
  -8  -6   1    4.13    3.25
   7   6  -1   37.13    6.47
   7   6  -1   32.74    6.92
   7   6  -1   28.59    4.57
   7   6  -1   32.56    7.09
  -7  -6   1   31.81    5.27
  -7  -6   1   34.47    5.36
  -7  -6   1   44.22    7.24
  -7  -6   1   26.88    4.54
  -7  -6   1   29.12    5.78
  -7  -6   1   41.14    6.82
   6   6  -1    3.45    4.37
   6   6  -1    3.37    3.64
   6   6  -1    4.13    2.21
   6   6  -1    5.06    4.44
  -6  -6   1    4.53    3.45
  -6  -6   1    3.96    3.68
  -6  -6   1    4.16    3.76
  -6  -6   1    5.76    2.07
  -6  -6   1    6.61    3.06
  -6  -6   1    0.33    4.55
   5   6  -1   20.04    4.46
   5   6  -1   20.21    3.53
   5   6  -1   18.99    4.48
   5   6  -1   22.42    4.67
  -5  -6   1   14.37    2.84
  -5  -6   1   20.79    4.43
  -5  -6   1   23.54    3.92
  -5  -6   1   21.23    4.01
  -5  -6   1   24.20    3.95
  -5  -6   1   12.61    3.85
   4   6  -1    5.13    1.95
   4   6  -1    5.20    2.85
   4   6  -1    4.85    2.93
  -4  -6   1    6.42    2.02
  -4  -6   1    0.20    2.25
  -4  -6   1    4.83    2.16
  -4  -6   1    6.72    2.49
  -4  -6   1    4.20    2.63
  -4  -6   1    3.69    1.66
   3   6  -1   87.57    7.31
   3   6  -1   89.19    7.61
   3   6  -1   76.68    7.40
   3   6  -1   80.93    7.04
   3   6  -1   79.26    7.37
   3   6  -1   92.75    7.34
  -3  -6   1   76.66    6.60
  -3  -6   1   97.16    7.32
  -3  -6   1   80.71    6.87
  -3  -6   1   86.84    6.95
  -3  -6   1   88.05    7.17
   2   6  -1    0.18    1.59
   2   6  -1    0.22    1.51
   2   6  -1   -0.69    1.63
   2   6  -1   -0.25    1.76
   2   6  -1    1.31    1.38
   2   6  -1    0.00    2.16
   2   6  -1    0.15    2.02
  -2  -6   1    1.86    1.54
  -2  -6   1   -0.78    1.48
  -2  -6   1    0.13    1.08
  -2  -6   1    0.09    1.40
  -2  -6   1    0.67    0.86
   1   6  -1   14.53    2.52
   1   6  -1   13.18    2.06
   1   6  -1    9.96    2.15
   1   6  -1   11.32    2.34
   1   6  -1   12.79    2.38
   1   6  -1   10.63    1.69
   1   6  -1   11.61    2.18
  -1  -6   1   14.51    2.39
   0   6  -1    2.05    0.98
   0   6  -1    3.54    1.17
   0   6  -1    3.34    1.45
   0   6  -1    1.07    1.73
   0   6  -1    2.36    1.28
   0  -6   1    1.42    1.33
  -1   6  -1   15.29    1.94
  -1   6  -1   12.85    1.61
  -1   6  -1   11.98    1.60
  -2   6  -1   35.20    3.20
  -2   6  -1   42.07    3.57
  -2   6  -1   39.84    3.33
  -2   6  -1   36.33    3.15
  -3   6  -1   18.95    2.37
  -3   6  -1   15.39    2.30
  -3   6  -1   19.62    2.16
  -4   6  -1   53.91    4.45
  -4   6  -1   47.92    4.09
  -4   6  -1   39.65    3.94
  -4   6  -1   44.61    4.49
  -4   6  -1   41.94    4.32
  -5   6  -1   22.20    2.71
  -5   6  -1   27.42    4.00
  -5   6  -1   20.19    3.33
  -5   6  -1   17.69    2.67
   5  -6   1   15.08    2.47
   5  -6   1   20.11    2.36
  -6   6  -1    4.65    4.26
  -6   6  -1    4.41    1.93
  -6   6  -1    1.29    2.35
   6  -6   1    3.00    1.23
   6  -6   1    1.82    1.93
  -7   6  -1   62.63    7.37
  -7   6  -1   49.88    5.67
  -7   6  -1   59.69    8.40
  -7   6  -1   49.96    5.25
   7  -6   1   51.51    5.39
  -8   6  -1    9.55    6.19
  -8   6  -1   -0.92    1.97
  -8   6  -1    4.63    5.41
   8  -6   1    1.14    2.70
  -9   6  -1    2.37    2.87
  -9   6  -1   17.41    7.24
  -9   6  -1    8.25    6.18
   9  -6   1    7.06    3.19
   9  -6   1    7.56    2.36
 -10   6  -1    5.94    3.22
 -10   6  -1    7.83    3.48
 -10   6  -1   17.07    7.06
  10  -6   1   10.52    3.35
  10  -6   1    2.31    4.05
 -11   6  -1   14.37    6.90
 -11   6  -1    4.54    3.51
 -11   6  -1   12.29    3.47
  11  -6   1    7.13    5.01
  11  -6   1   -5.53    5.23
  12   5  -1    4.37    4.75
  11   5  -1    4.66    3.02
  11   5  -1    4.92    4.13
  11   5  -1    4.63    2.77
 -11  -5   1   13.56    6.64
 -11  -5   1   12.16    5.46
  10   5  -1   40.66    8.89
   9   5  -1    6.82    4.28
   9   5  -1    6.90    2.76
   9   5  -1    5.71    6.16
   9   5  -1    0.08    2.95
  -9  -5   1   17.92    7.33
  -9  -5   1   -2.54    3.39
  -9  -5   1    4.97    6.40
  -9  -5   1    5.41    4.25
   8   5  -1   14.24    6.16
   8   5  -1    8.14    4.41
   8   5  -1    6.65    2.68
   8   5  -1   17.05    6.64
  -8  -5   1   14.01    5.00
  -8  -5   1    9.90    4.62
  -8  -5   1    9.76    6.33
  -8  -5   1    4.65    2.54
  -8  -5   1    9.92    3.83
   7   5  -1    0.13    3.61
   7   5  -1   -1.62    2.00
   7   5  -1    2.95    4.82
   7   5  -1    4.96    4.81
  -7  -5   1   -0.51    2.91
  -7  -5   1    4.09    3.79
  -7  -5   1    2.06    3.87
  -7  -5   1   -0.43    1.65
  -7  -5   1   -3.16    5.18
  -7  -5   1   -2.21    3.40
   6   5  -1   28.79    4.09
   6   5  -1   24.20    5.10
   6   5  -1   35.59    5.05
   6   5  -1   32.75    5.57
  -6  -5   1   26.06    4.63
  -6  -5   1   21.26    3.55
  -6  -5   1   26.61    5.01
  -6  -5   1   25.76    4.87
  -6  -5   1   37.78    6.58
  -6  -5   1   27.50    4.42
   5   5  -1   20.25    3.88
   5   5  -1   22.00    3.40
   5   5  -1   13.37    3.87
   5   5  -1   19.03    4.50
  -5  -5   1   26.24    5.28
  -5  -5   1   15.20    3.63
  -5  -5   1   16.43    3.61
  -5  -5   1   16.63    3.36
  -5  -5   1   17.56    2.88
  -5  -5   1   23.15    3.92
   4   5  -1    2.58    2.69
   4   5  -1    1.61    1.73
   4   5  -1    1.85    2.61
   4   5  -1   -0.33    2.20
  -4  -5   1    2.80    2.43
  -4  -5   1    4.21    2.10
  -4  -5   1    4.78    2.48
  -4  -5   1    0.70    1.79
  -4  -5   1    1.80    1.83
  -4  -5   1    1.62    3.21
   3   5  -1   12.53    3.10
   3   5  -1   10.64    2.69
   3   5  -1   14.04    2.62
   3   5  -1   11.98    2.94
  -3  -5   1   16.50    2.64
  -3  -5   1   16.56    2.88
  -3  -5   1   11.29    2.39
  -3  -5   1   14.15    2.23
  -3  -5   1   11.72    2.46
  -3  -5   1   12.80    2.69
   2   5  -1    7.37    2.47
   2   5  -1    3.94    2.95
   2   5  -1    8.69    2.07
   2   5  -1    9.97    2.46
  -2  -5   1    6.93    1.72
  -2  -5   1    7.47    1.88
  -2  -5   1    9.77    1.81
  -2  -5   1    9.61    1.39
  -2  -5   1    9.95    2.01
  -2  -5   1    7.49    1.84
   1   5  -1   61.58    5.55
   1   5  -1   64.13    5.41
   1   5  -1   75.58    5.83
   1   5  -1   69.03    5.63
   1   5  -1   58.30    5.54
   1   5  -1   59.26    5.53
  -1  -5   1   67.54    5.28
  -1  -5   1   72.07    5.63
  -1  -5   1   65.04    5.38
   0   5  -1    3.29    0.96
   0   5  -1    2.15    1.36
   0   5  -1    1.55    1.67
   0   5  -1    0.32    1.22
   0   5  -1    2.08    1.08
   0  -5   1    3.70    1.42
  -1   5  -1    8.75    1.36
  -1   5  -1   11.23    1.92
  -1   5  -1   10.47    1.65
  -1   5  -1    9.82    1.37
  -2   5  -1   11.22    1.51
  -2   5  -1    8.95    1.49
   2  -5   1   11.28    1.85
  -3   5  -1    2.81    1.58
  -3   5  -1    3.51    1.48
  -3   5  -1    1.83    1.48
  -3   5  -1    1.24    1.32
   3  -5   1    2.45    1.31
  -4   5  -1   18.64    2.42
  -4   5  -1   19.73    3.03
  -4   5  -1   16.73    2.38
  -4   5  -1   26.21    3.10
  -4   5  -1   25.52    3.18
   4  -5   1   19.90    2.25
   4  -5   1   19.78    2.54
   4  -5   1   19.49    2.33
  -5   5  -1   24.96    3.34
  -5   5  -1   16.27    2.33
  -5   5  -1   16.90    2.52
   5  -5   1   18.46    2.55
   5  -5   1   15.83    1.96
   5  -5   1   22.95    2.81
  -6   5  -1   26.53    4.19
  -6   5  -1   28.49    3.65
   6  -5   1   35.06    3.36
   6  -5   1   31.91    3.45
   6  -5   1   28.61    3.73
  -7   5  -1    7.06    2.59
  -7   5  -1    3.69    5.33
  -7   5  -1    3.38    2.79
  -7   5  -1   10.42    4.15
   7  -5   1    5.95    2.59
   7  -5   1    9.27    2.60
   7  -5   1    7.78    2.66
   7  -5   1    5.14    2.78
  -8   5  -1    4.12    2.44
  -8   5  -1    3.16    5.78
  -8   5  -1   -0.13    4.46
  -8   5  -1    4.87    2.98
   8  -5   1    1.62    3.36
   8  -5   1    3.03    5.47
  -9   5  -1   11.13    6.36
  -9   5  -1    5.22    5.99
 -10   5  -1    9.62    3.93
 -10   5  -1    9.70    3.54
 -10   5  -1   14.73    6.83
 -11   5  -1    0.33    2.79
 -11   5  -1    3.28    2.95
 -11   5  -1    2.44    1.40
 -11   5  -1    6.34    6.45
  11  -5   1   -1.82    7.84
 -12   5  -1    9.45    3.84
 -12   5  -1   13.22    8.24
  12   4  -1   10.87    3.29
  12   4  -1   15.39    4.56
  12   4  -1    5.75    3.52
  12   4  -1    8.07    5.05
 -12  -4   1   23.03    5.78
 -12  -4   1   26.24    7.20
  11   4  -1    1.14    2.50
  11   4  -1    9.14    2.61
  11   4  -1    6.02    4.35
  11   4  -1    5.22    3.23
 -11  -4   1    8.47    6.28
 -11  -4   1    4.51    4.85
  10   4  -1   22.03    8.31
  10   4  -1    0.11    2.25
  10   4  -1    1.46    2.98
  10   4  -1    3.59    2.30
  10   4  -1   -0.60    3.87
 -10  -4   1    7.12    5.91
 -10  -4   1    1.71    4.11
 -10  -4   1   -3.57    4.13
   9   4  -1   14.82    4.60
   9   4  -1   19.86    5.15
   9   4  -1   27.73    9.48
   9   4  -1   29.45    7.20
  -9  -4   1   20.94    5.29
  -9  -4   1   16.87    3.39
  -9  -4   1   18.77    5.20
  -9  -4   1   27.97    7.82
  -9  -4   1   27.89    9.69
   8   4  -1    2.11    3.90
   8   4  -1    0.60    4.96
   8   4  -1    1.96    2.19
  -8  -4   1    0.33    1.81
  -8  -4   1    1.12    3.70
  -8  -4   1    6.50    6.02
  -8  -4   1   -0.43    3.60
  -8  -4   1   -1.99    4.26
  -8  -4   1    1.38    3.18
   7   4  -1   19.96    5.03
   7   4  -1   14.03    5.01
   7   4  -1   20.35    3.75
   7   4  -1   20.23    5.15
  -7  -4   1   15.84    4.90
  -7  -4   1   14.21    4.24
  -7  -4   1   12.73    2.98
  -7  -4   1   14.11    3.76
  -7  -4   1   24.19    6.50
  -7  -4   1   10.80    4.23
   6   4  -1   13.50    3.88
   6   4  -1    8.69    3.88
   6   4  -1   14.57    2.79
   6   4  -1   13.78    4.24
  -6  -4   1    5.15    2.92
  -6  -4   1    9.31    3.19
  -6  -4   1   10.63    3.12
  -6  -4   1    8.77    3.59
  -6  -4   1   11.41    5.17
  -6  -4   1   10.31    2.57
   5   4  -1   -0.98    2.76
   5   4  -1    1.35    2.87
   5   4  -1    1.12    1.83
   5   4  -1    1.26    2.24
  -5  -4   1    1.58    2.35
  -5  -4   1    1.62    3.61
  -5  -4   1   -1.99    1.90
  -5  -4   1    0.52    2.41
  -5  -4   1   -0.05    1.40
   4   4  -1   29.93    4.60
   4   4  -1   29.34    4.09
   4   4  -1   22.32    3.71
   4   4  -1   28.04    3.24
  -4  -4   1   21.09    3.18
  -4  -4   1   20.30    3.10
  -4  -4   1   20.37    3.53
  -4  -4   1   19.76    2.94
  -4  -4   1   23.51    3.63
   3   4  -1   43.89    4.70
   3   4  -1   38.28    4.78
   3   4  -1   41.93    4.96
   3   4  -1   50.18    4.47
  -3  -4   1   51.10    5.10
  -3  -4   1   49.78    4.81
  -3  -4   1   50.72    4.46
  -3  -4   1   45.85    4.40
  -3  -4   1   43.99    4.27
  -3  -4   1   40.27    4.41
   2   4  -1  151.38   11.40
   2   4  -1  140.21   11.33
   2   4  -1  137.32   11.42
   2   4  -1  141.29   11.48
  -2  -4   1  138.55   11.24
  -2  -4   1  149.08   11.37
  -2  -4   1  147.35   11.29
  -2  -4   1  155.43   11.02
   1   4  -1    3.06    1.56
   1   4  -1    5.20    1.32
   1   4  -1    0.79    1.37
   1   4  -1    5.10    1.63
   1   4  -1    1.20    1.39
   1   4  -1    2.35    1.55
   1   4  -1    2.92    0.89
  -1  -4   1    4.94    1.10
  -1  -4   1    1.82    1.12
  -1  -4   1   -0.06    1.27
  -1  -4   1    2.00    1.30
   0   4  -1  325.19   25.94
   0   4  -1  308.23   26.01
   0   4  -1  364.60   25.92
   0   4  -1  380.15   26.22
   0   4  -1  350.34   26.15
   0  -4   1  375.83   26.14
  -1   4  -1  250.61   18.45
  -1   4  -1  261.90   18.55
  -1   4  -1  221.12   18.33
   1  -4   1  256.42   18.59
  -2   4  -1  110.79    7.99
  -2   4  -1  103.58    7.83
  -2   4  -1   89.86    7.88
   2  -4   1  108.16    7.99
  -3   4  -1  121.75    9.57
  -3   4  -1  110.68    9.61
  -3   4  -1  120.36    9.63
   3  -4   1  130.25    9.48
   3  -4   1  125.07    9.59
   3  -4   1  133.16    9.49
  -4   4  -1   49.07    5.39
  -4   4  -1   48.36    5.14
  -4   4  -1   54.56    5.19
  -4   4  -1   63.10    4.87
  -4   4  -1   56.37    4.92
   4  -4   1   63.87    5.23
   4  -4   1   60.15    4.63
   4  -4   1   61.48    4.93
  -5   4  -1    6.40    3.27
  -5   4  -1    3.92    2.17
  -5   4  -1    3.76    1.77
  -5   4  -1    0.25    1.99
   5  -4   1    5.30    1.72
   5  -4   1    3.14    1.93
   5  -4   1    3.24    1.70
   5  -4   1    3.22    1.81
   5  -4   1    5.57    1.27
  -6   4  -1   50.21    6.78
  -6   4  -1   53.14    5.46
  -6   4  -1   51.80    4.99
   6  -4   1   51.22    5.09
   6  -4   1   48.70    5.22
  -7   4  -1    3.49    4.94
  -7   4  -1   -0.47    2.46
  -7   4  -1    2.50    2.13
  -7   4  -1    1.38    3.09
   7  -4   1    1.52    2.41
   7  -4   1   -1.38    2.82
   7  -4   1    2.69    3.03
   7  -4   1    0.61    2.57
  -8   4  -1    2.07    5.20
  -8   4  -1   -0.76    2.56
  -8   4  -1    0.42    1.21
  -8   4  -1    1.18    2.25
  -8   4  -1   -1.08    4.02
   8  -4   1    6.63    3.02
   8  -4   1   -0.25    2.64
   8  -4   1    1.96    3.83
   8  -4   1   -0.69    2.89
  -9   4  -1   31.10    7.29
  -9   4  -1   26.70    6.28
  -9   4  -1   16.84    3.77
  -9   4  -1   14.75    2.33
   9  -4   1   23.30    4.76
   9  -4   1   12.16    3.95
 -10   4  -1    6.20    5.87
 -10   4  -1    1.41    2.75
 -10   4  -1    1.59    3.23
  10  -4   1    6.38    4.07
 -11   4  -1   12.64    2.41
 -11   4  -1   17.27    4.37
 -11   4  -1   27.80    7.66
 -11   4  -1   18.36    4.63
 -12   4  -1   14.27    6.45
 -12   4  -1    9.82    5.71
  12  -4   1   36.79   19.95
  12   3  -1    3.22    2.45
  12   3  -1    9.46    3.87
  12   3  -1    2.92    2.86
 -12  -3   1   12.45    5.30
  11   3  -1    2.01    2.66
  11   3  -1    0.37    3.03
  11   3  -1    3.40    2.42
  11   3  -1    4.48    4.16
 -11  -3   1   11.68    6.18
 -11  -3   1    9.21    5.89
  10   3  -1    6.45    2.63
  10   3  -1    8.51    4.46
  10   3  -1   18.30    8.86
 -10  -3   1   10.95    7.12
 -10  -3   1    4.78    4.47
   9   3  -1    3.77    2.63
   9   3  -1   10.33    6.08
   9   3  -1   10.90    6.08
  -9  -3   1    9.95    4.27
  -9  -3   1   13.76    6.22
  -9  -3   1   16.44    5.37
  -9  -3   1    8.62    2.75
  -9  -3   1    9.59    4.04
   8   3  -1    0.00    4.69
   8   3  -1    3.90    4.37
   8   3  -1   -0.50    3.53
   8   3  -1    1.77    2.43
  -8  -3   1    0.79    2.91
  -8  -3   1   -2.32    5.27
  -8  -3   1    0.77    4.10
  -8  -3   1    0.50    1.80
  -8  -3   1    2.21    3.97
  -8  -3   1    3.21    4.06
   7   3  -1    0.65    1.89
   7   3  -1    0.63    3.43
   7   3  -1    0.77    3.52
   7   3  -1   -0.05    3.97
  -7  -3   1    1.76    3.41
  -7  -3   1   -1.48    1.48
  -7  -3   1    3.77    3.38
  -7  -3   1   -6.35    5.06
  -7  -3   1   -0.33    2.45
  -7  -3   1    1.18    3.38
   6   3  -1    3.77    3.48
   6   3  -1    7.63    3.55
   6   3  -1   11.50    3.48
   6   3  -1   11.99    2.53
  -6  -3   1   10.39    3.43
  -6  -3   1    6.78    3.03
  -6  -3   1   11.00    2.45
  -6  -3   1   11.06    4.61
  -6  -3   1    6.61    3.12
  -6  -3   1   18.71    5.46
   5   3  -1    2.50    2.24
   5   3  -1    1.64    2.86
   5   3  -1    2.51    2.29
   5   3  -1    0.89    1.87
  -5  -3   1   -0.85    2.26
  -5  -3   1   -3.58    3.63
  -5  -3   1    2.08    1.62
  -5  -3   1   -2.69    2.22
  -5  -3   1    1.18    2.28
  -5  -3   1    0.31    1.87
   4   3  -1  205.79   15.06
   4   3  -1  179.38   14.77
   4   3  -1  186.97   14.94
   4   3  -1  182.55   15.24
   4   3  -1  203.58   14.78
  -4  -3   1  187.21   14.85
  -4  -3   1  184.68   14.70
  -4  -3   1  188.76   14.63
  -4  -3   1  192.57   14.84
  -4  -3   1  169.13   14.61
   3   3  -1   -0.82    2.50
   3   3  -1   -0.40    1.93
   3   3  -1    1.58    2.36
   3   3  -1    0.89    1.57
  -3  -3   1   -3.75    2.98
  -3  -3   1   -2.44    1.94
  -3  -3   1    0.97    2.26
  -3  -3   1   -1.75    1.74
  -3  -3   1    1.39    1.78
  -3  -3   1    0.22    1.67
   2   3  -1  113.62    9.31
   2   3  -1  123.74    9.35
   2   3  -1  114.91    9.44
   2   3  -1  111.62    9.42
  -2  -3   1  125.82    9.41
  -2  -3   1  118.81    9.38
  -2  -3   1  121.67    9.36
  -2  -3   1  115.95    9.30
  -2  -3   1  121.04    9.33
   1   3  -1  134.57    9.54
   1   3  -1  130.11    9.52
   1   3  -1  119.12    9.41
   1   3  -1  109.34    9.33
   1   3  -1  123.60    9.43
   1   3  -1  122.00    9.49
  -1  -3   1  113.05    9.12
  -1  -3   1  118.39    9.39
  -1  -3   1  126.42    9.48
  -1  -3   1  121.10    9.41
  -1  -3   1  133.52    9.31
   0   3  -1   19.17    2.24
   0   3  -1   22.03    2.53
   0   3  -1   23.02    2.30
   0   3  -1   23.19    2.13
   0   3  -1   26.54    2.18
   0   3  -1   27.88    2.14
   0  -3   1   22.23    2.25
  -1   3  -1  241.70   17.19
  -1   3  -1  209.71   17.03
   1  -3   1  238.79   17.20
  -2   3  -1   21.63    2.39
  -2   3  -1   22.50    2.24
  -2   3  -1   27.46    2.36
  -2   3  -1   23.02    2.35
  -2   3  -1   20.31    2.19
   2  -3   1   21.28    2.38
   2  -3   1   23.85    2.25
   2  -3   1   25.46    2.16
  -3   3  -1   23.52    2.98
  -3   3  -1   21.10    2.83
  -3   3  -1   28.98    2.60
  -3   3  -1   22.15    2.59
  -3   3  -1   18.62    2.76
   3  -3   1   24.89    2.36
   3  -3   1   24.35    2.59
   3  -3   1   20.27    2.57
   3  -3   1   28.19    2.35
   3  -3   1   20.52    2.61
  -4   3  -1   15.49    3.09
  -4   3  -1   14.64    2.87
  -4   3  -1   19.84    3.40
  -4   3  -1   17.19    2.57
  -4   3  -1   20.25    2.44
   4  -3   1   16.56    2.00
   4  -3   1   15.16    2.58
   4  -3   1   13.70    2.65
   4  -3   1   15.84    2.36
  -5   3  -1   24.37    3.51
  -5   3  -1   28.93    4.48
  -5   3  -1   22.85    3.62
  -5   3  -1   28.91    3.26
   5  -3   1   29.95    3.39
   5  -3   1   30.83    2.69
   5  -3   1   28.06    3.57
   5  -3   1   27.11    3.35
   5  -3   1   24.73    3.33
  -6   3  -1    3.01    1.92
  -6   3  -1    2.16    4.13
  -6   3  -1    2.52    2.49
  -6   3  -1    3.31    1.21
   6  -3   1    6.55    2.29
   6  -3   1    2.70    3.01
   6  -3   1    3.97    1.30
   6  -3   1    5.71    2.19
   6  -3   1    3.99    2.36
  -7   3  -1   -0.72    1.93
  -7   3  -1    0.90    4.67
  -7   3  -1    6.13    3.17
  -7   3  -1    0.15    1.09
  -7   3  -1   -0.93    2.49
   7  -3   1    0.23    3.08
   7  -3   1    2.27    2.38
   7  -3   1    1.31    1.36
   7  -3   1    2.65    2.98
   7  -3   1    2.15    2.41
  -8   3  -1   26.83    3.91
  -8   3  -1   35.75    5.26
  -8   3  -1   21.11    5.16
  -8   3  -1   37.92    6.50
  -8   3  -1   21.45    2.77
   8  -3   1   33.01    4.55
   8  -3   1   23.00    2.79
   8  -3   1   27.34    4.53
  -9   3  -1   25.86    6.73
  -9   3  -1   13.89    4.57
  -9   3  -1   12.45    2.42
  -9   3  -1   14.99    3.93
  -9   3  -1   12.37    4.09
   9  -3   1   10.35    4.04
   9  -3   1   18.31    4.23
   9  -3   1   22.43    6.30
   9  -3   1   24.73    5.23
 -10   3  -1    1.41    2.96
 -10   3  -1    3.01    1.73
 -10   3  -1    4.80    3.66
 -10   3  -1    4.90    5.74
  10  -3   1    9.52    4.09
  10  -3   1    9.24    7.21
 -11   3  -1   19.70    4.74
 -11   3  -1   14.72    4.36
 -11   3  -1   30.43    7.89
 -11   3  -1   12.69    2.58
  11  -3   1   24.55    6.75
 -12   3  -1    6.90    5.58
 -12   3  -1    3.91    3.97
  12  -3   1   13.14    4.43
  12  -3   1  -21.12   12.65
  12   2  -1    5.07    2.82
  12   2  -1   14.37    4.63
  12   2  -1    2.51    2.58
  12   2  -1    7.86    4.42
 -12  -2   1   18.76    5.22
  11   2  -1    4.82    3.36
  11   2  -1    4.74    2.60
  11   2  -1    5.55    2.48
  11   2  -1    5.50    4.54
 -11  -2   1   16.18    6.83
 -11  -2   1    7.26    4.75
  10   2  -1   12.33    5.13
  10   2  -1    8.35    3.04
 -10  -2   1   13.40    5.08
 -10  -2   1   15.04    6.40
 -10  -2   1    6.84    2.41
 -10  -2   1   10.46    4.45
   9   2  -1   36.18    4.85
   9   2  -1   47.66    6.83
  -9  -2   1   49.74    8.00
  -9  -2   1   43.69    4.70
  -9  -2   1   44.77    6.15
  -9  -2   1   46.23    6.52
   8   2  -1   50.36    7.39
   8   2  -1   56.22    7.98
   8   2  -1   44.99    6.64
   8   2  -1   36.48    4.80
  -8  -2   1   52.02    5.94
  -8  -2   1   39.86    6.47
  -8  -2   1   44.18    6.93
  -8  -2   1   50.06    6.36
  -8  -2   1   56.34    8.31
  -8  -2   1   39.67    4.59
   7   2  -1    6.48    4.13
   7   2  -1   -4.56    3.04
   7   2  -1   -0.48    1.86
  -7  -2   1   -2.27    3.13
  -7  -2   1   -0.12    3.09
  -7  -2   1   -2.03    3.00
  -7  -2   1   -7.61    4.44
  -7  -2   1   -0.85    1.48
   6   2  -1    4.53    2.20
   6   2  -1    1.47    2.65
   6   2  -1    0.99    2.99
   6   2  -1    4.90    3.16
  -6  -2   1    4.35    2.87
  -6  -2   1    5.96    2.84
  -6  -2   1    2.20    2.82
  -6  -2   1    2.12    1.61
  -6  -2   1    0.88    4.42
  -6  -2   1    4.14    2.48
   5   2  -1   -0.23    1.85
   5   2  -1    1.07    2.79
   5   2  -1    2.92    2.25
   5   2  -1    0.07    2.15
   5   2  -1   -1.12    2.51
  -5  -2   1   -0.65    2.11
  -5  -2   1   -0.23    2.38
  -5  -2   1    1.72    1.96
  -5  -2   1   -0.40    2.24
  -5  -2   1   -3.70    3.43
  -5  -2   1    1.88    1.65
   4   2  -1   -0.23    1.74
   4   2  -1    0.92    2.74
   4   2  -1    2.33    2.17
   4   2  -1    0.49    2.63
   4   2  -1   -1.88    2.24
  -4  -2   1   -2.57    2.08
  -4  -2   1   -0.96    3.69
  -4  -2   1    0.24    1.75
  -4  -2   1   -4.73    2.57
  -4  -2   1   -0.77    2.32
  -4  -2   1    3.48    1.56
   3   2  -1   -0.97    2.11
   3   2  -1   -1.59    2.00
   3   2  -1    1.30    1.54
   3   2  -1   -0.89    1.62
   3   2  -1   -1.27    1.73
  -3  -2   1    0.66    1.35
  -3  -2   1    4.45    2.04
  -3  -2   1   -1.02    2.90
  -3  -2   1   -0.13    1.51
  -3  -2   1   -0.39    1.98
   2   2  -1    9.68    1.80
   2   2  -1    7.16    2.13
   2   2  -1   10.16    2.33
   2   2  -1    6.57    1.63
  -2  -2   1   11.22    2.65
  -2  -2   1    8.78    1.82
  -2  -2   1    7.18    1.72
  -2  -2   1    8.52    2.05
  -2  -2   1    7.32    1.84
   1   2  -1   15.97    2.28
   1   2  -1   10.55    1.66
   1   2  -1   14.11    1.94
   1   2  -1    9.80    1.61
   1   2  -1    8.35    1.66
   1   2  -1   11.37    2.00
  -1  -2   1   11.44    1.84
  -1  -2   1   11.40    1.83
  -1  -2   1   13.67    1.79
  -1  -2   1   14.23    1.97
  -1  -2   1    9.24    1.72
   0   2  -1  276.49   20.26
   0   2  -1  278.08   20.35
   0   2  -1  246.50   20.29
   0   2  -1  294.98   20.26
   0   2  -1  291.23   20.33
   0  -2   1  257.65   20.25
   0  -2   1  264.08   20.27
   0  -2   1  273.39   20.31
   0  -2   1  276.48   20.36
  -1   2  -1  419.74   29.49
  -1   2  -1  406.97   29.44
  -1   2  -1  392.42   29.43
   1  -2   1  402.94   29.48
   1  -2   1  382.80   29.40
   1  -2   1  386.17   29.44
   1  -2   1  367.62   29.38
   1  -2   1  422.58   29.41
  -2   2  -1  467.65   37.34
  -2   2  -1  486.12   37.35
  -2   2  -1  501.82   37.41
  -2   2  -1  504.04   37.36
   2  -2   1  518.35   37.37
   2  -2   1  492.91   37.32
   2  -2   1  542.45   37.28
   2  -2   1  512.98   37.29
  -3   2  -1  213.38   16.71
  -3   2  -1  197.93   16.64
  -3   2  -1  231.62   16.49
  -3   2  -1  240.51   16.84
  -3   2  -1  207.11   16.60
   3  -2   1  208.96   16.60
   3  -2   1  222.79   16.66
   3  -2   1  214.36   16.72
   3  -2   1  222.68   16.57
   3  -2   1  234.07   16.42
  -4   2  -1   25.13    3.55
  -4   2  -1   28.53    3.60
  -4   2  -1   19.21    2.30
   4  -2   1   21.70    3.02
   4  -2   1   26.49    3.54
   4  -2   1   22.58    3.14
   4  -2   1   21.59    2.41
   4  -2   1   23.22    3.30
   4  -2   1   22.79    2.48
  -5   2  -1    1.96    3.53
  -5   2  -1    3.34    2.38
  -5   2  -1    2.67    2.26
  -5   2  -1    4.20    1.79
  -5   2  -1    3.24    1.30
   5  -2   1    4.68    1.55
   5  -2   1    2.14    1.79
   5  -2   1    3.93    2.07
   5  -2   1    4.12    2.42
   5  -2   1    4.97    1.50
   5  -2   1    1.12    2.23
  -6   2  -1   -2.31    3.62
  -6   2  -1    1.89    1.86
  -6   2  -1   -1.63    2.41
  -6   2  -1    1.05    1.08
   6  -2   1   -1.21    2.54
   6  -2   1   -1.67    1.83
   6  -2   1   -2.43    2.21
   6  -2   1    0.25    1.28
   6  -2   1    2.45    1.32
   6  -2   1    2.23    2.06
  -7   2  -1    1.43    1.25
  -7   2  -1    5.12    3.76
  -7   2  -1   -5.57    4.28
  -7   2  -1    2.84    2.07
  -7   2  -1    0.17    2.69
  -7   2  -1   -1.43    2.54
   7  -2   1    1.90    2.14
   7  -2   1    0.60    1.54
   7  -2   1    0.91    2.52
   7  -2   1    1.28    1.39
   7  -2   1    2.13    3.13
  -8   2  -1    4.79    3.78
  -8   2  -1    3.00    2.45
  -8   2  -1    5.45    5.27
  -8   2  -1    4.53    3.20
  -8   2  -1    2.72    3.71
  -8   2  -1    3.19    1.61
   8  -2   1    4.50    1.72
   8  -2   1    8.60    4.68
   8  -2   1    7.58    3.19
   8  -2   1    2.63    3.56
   8  -2   1    4.63    2.96
   8  -2   1    6.02    2.05
  -9   2  -1   38.96    5.11
  -9   2  -1   36.16    4.01
  -9   2  -1   44.41    6.06
  -9   2  -1   51.88    7.12
   9  -2   1   49.28    6.56
   9  -2   1   46.72    5.83
   9  -2   1   41.78    4.32
   9  -2   1   35.96    3.85
 -10   2  -1   28.23    4.20
 -10   2  -1   53.12    9.20
 -10   2  -1   34.69    6.34
 -10   2  -1   39.28    6.38
  10  -2   1   44.61    6.83
  10  -2   1   40.80    6.71
 -11   2  -1    9.20    3.78
 -11   2  -1   10.83    4.10
 -11   2  -1    6.51    2.20
 -11   2  -1   12.76    6.06
  11  -2   1    4.91    9.28
  11  -2   1    9.66    4.62
 -12   2  -1    2.18    3.68
 -12   2  -1   16.28    6.25
 -12   2  -1   10.16    3.93
 -12   2  -1    4.94    2.13
  12  -2   1   17.28    4.99
  12   1  -1   13.32    4.28
  12   1  -1    4.11    2.79
  12   1  -1   11.12    5.09
  12   1  -1    7.69    2.39
  12   1  -1    3.70    2.29
 -12  -1   1   23.28    5.03
 -12  -1   1   29.53   13.23
 -12  -1   1   13.15    4.55
  11   1  -1    4.96    4.40
  11   1  -1    1.48    2.44
  11   1  -1    6.82    3.36
  11   1  -1    3.58    2.22
 -11  -1   1    8.98    4.21
 -11  -1   1    2.91    3.82
 -11  -1   1    7.48    6.11
  10   1  -1   19.04    8.88
  10   1  -1    3.19    4.11
  10   1  -1    0.42    2.39
  10   1  -1    6.31    5.66
 -10  -1   1    8.49    5.98
 -10  -1   1   -2.84    3.60
 -10  -1   1    3.58    2.04
   9   1  -1    3.74    2.24
   9   1  -1    0.72    3.73
   9   1  -1   10.09    7.87
   9   1  -1    8.55    5.06
  -9  -1   1    4.88    3.66
  -9  -1   1   14.34    5.64
  -9  -1   1    2.77    1.98
  -9  -1   1    3.88    3.90
  -9  -1   1    0.57    5.53
  -9  -1   1    3.98    5.68
   8   1  -1    9.14    2.68
   8   1  -1    8.65    5.09
   8   1  -1   12.70    4.64
   8   1  -1    5.96    4.10
  -8  -1   1    7.63    3.74
  -8  -1   1    6.58    2.25
  -8  -1   1    6.84    3.85
  -8  -1   1   14.66    4.93
  -8  -1   1    4.46    5.78
   7   1  -1   27.30    3.75
   7   1  -1   25.79    4.96
   7   1  -1   23.41    5.10
   7   1  -1   26.88    4.84
  -7  -1   1   42.16    7.07
  -7  -1   1   29.77    4.67
  -7  -1   1   23.03    4.92
  -7  -1   1   29.36    5.24
  -7  -1   1   21.41    3.41
   6   1  -1    7.12    2.78
   6   1  -1    3.67    3.16
   6   1  -1    4.34    1.78
   6   1  -1    4.58    2.80
   6   1  -1    4.32    3.07
  -6  -1   1    3.06    1.55
  -6  -1   1    4.84    2.90
  -6  -1   1    4.07    4.34
  -6  -1   1    3.38    2.71
  -6  -1   1    4.39    2.18
   5   1  -1   14.60    3.64
   5   1  -1   12.72    3.08
   5   1  -1   10.68    3.35
   5   1  -1   18.92    3.31
  -5  -1   1   12.80    3.02
  -5  -1   1   13.73    3.47
  -5  -1   1   22.12    4.83
  -5  -1   1   12.52    3.29
  -5  -1   1   15.19    2.83
   4   1  -1   41.45    4.22
   4   1  -1   44.71    4.46
   4   1  -1   38.21    4.54
   4   1  -1   35.84    4.40
   4   1  -1   47.72    4.89
  -4  -1   1   40.65    4.25
  -4  -1   1   40.96    3.98
  -4  -1   1   38.54    4.48
  -4  -1   1   40.08    4.69
  -4  -1   1   48.96    5.78
   3   1  -1   10.60    1.92
   3   1  -1   12.04    2.60
   3   1  -1   14.77    2.73
  -3  -1   1    9.02    2.23
  -3  -1   1    7.02    1.70
  -3  -1   1   10.56    2.16
  -3  -1   1    7.01    1.83
   2   1  -1  805.48   61.93
   2   1  -1  788.13   61.94
   2   1  -1  821.92   61.85
   2   1  -1  854.97   61.89
  -2  -1   1  923.24   62.00
  -2  -1   1  842.83   61.85
  -2  -1   1  845.75   61.88
  -2  -1   1  896.77   61.92
  -2  -1   1  734.19   61.91
   1   1  -1    2.74    1.11
   1   1  -1    1.85    1.00
   1   1  -1    3.28    1.06
   1   1  -1    4.90    1.50
   1   1  -1    5.16    1.23
   1   1  -1    4.07    1.41
  -1  -1   1    4.91    1.10
  -1  -1   1    3.97    1.19
  -1  -1   1    2.56    1.24
  -1  -1   1    5.64    1.80
   0   1  -1    8.55    0.91
   0   1  -1    6.42    0.98
   0   1  -1    6.47    0.67
   0   1  -1    8.19    0.96
   0   1  -1    8.02    0.90
   0  -1   1    8.10    0.93
   0  -1   1    5.77    0.72
   0  -1   1    8.59    0.92
   0  -1   1    7.18    0.87
   0  -1   1    6.47    1.00
  -1   1  -1   11.26    1.62
  -1   1  -1    9.41    1.28
  -1   1  -1    7.56    1.07
  -1   1  -1    6.91    1.20
  -1   1  -1    7.56    1.14
  -1   1  -1    8.37    1.16
   1  -1   1    6.94    1.19
   1  -1   1    9.07    1.14
  -2   1  -1  163.17   12.72
  -2   1  -1  168.88   12.77
  -2   1  -1  178.91   12.70
  -2   1  -1  161.47   12.64
   2  -1   1  162.13   12.66
   2  -1   1  175.05   12.69
   2  -1   1  168.76   12.74
   2  -1   1  158.37   12.65
  -3   1  -1   21.89    2.73
  -3   1  -1   19.73    2.08
  -3   1  -1   18.68    2.86
  -3   1  -1   20.20    2.59
   3  -1   1   24.35    2.40
   3  -1   1   24.05    2.22
   3  -1   1   19.41    2.65
   3  -1   1   19.84    2.84
   3  -1   1   19.66    2.58
   3  -1   1   19.58    2.71
  -4   1  -1    0.45    2.05
  -4   1  -1   -3.56    2.03
  -4   1  -1    0.56    1.51
  -4   1  -1   -0.52    1.13
  -4   1  -1   -0.56    3.15
   4  -1   1   -0.48    1.63
   4  -1   1    0.45    1.41
   4  -1   1   -2.14    1.52
   4  -1   1    0.21    1.78
   4  -1   1   -0.16    2.19
   4  -1   1   -3.03    2.48
  -5   1  -1    8.89    1.80
  -5   1  -1    8.85    2.71
  -5   1  -1    8.17    2.99
  -5   1  -1    7.15    2.13
   5  -1   1    7.89    2.94
   5  -1   1    7.65    1.99
   5  -1   1    6.65    2.19
   5  -1   1    7.79    2.02
   5  -1   1    7.85    2.84
   5  -1   1    6.00    2.27
  -6   1  -1    1.93    2.62
  -6   1  -1    3.37    2.07
  -6   1  -1    2.04    3.87
  -6   1  -1    4.47    1.42
  -6   1  -1    2.53    2.65
   6  -1   1    5.82    3.12
   6  -1   1    5.93    2.02
   6  -1   1    8.88    3.02
   6  -1   1    6.08    1.78
   6  -1   1    3.93    2.40
   6  -1   1    5.58    2.20
  -7   1  -1   37.89    5.04
  -7   1  -1   42.67    6.58
  -7   1  -1   42.82    4.56
  -7   1  -1   30.68    5.04
  -7   1  -1   30.97    3.56
  -7   1  -1   31.36    5.02
   7  -1   1   37.01    4.84
   7  -1   1   41.63    4.64
   7  -1   1   32.37    3.75
   7  -1   1   37.47    3.76
   7  -1   1   48.22    5.99
   7  -1   1   40.89    5.15
  -8   1  -1   23.05    5.09
  -8   1  -1   25.15    3.15
  -8   1  -1   29.83    5.31
   8  -1   1   35.94    5.27
   8  -1   1   24.68    3.30
   8  -1   1   30.54    4.57
   8  -1   1   37.07    6.05
   8  -1   1   36.48    5.84
   8  -1   1   23.05    3.39
  -9   1  -1   -0.69    1.47
  -9   1  -1    9.39    6.54
  -9   1  -1    2.83    2.65
  -9   1  -1   -0.21    3.18
  -9   1  -1   -1.35    5.57
   9  -1   1   -4.18    3.40
   9  -1   1   -0.08    3.66
   9  -1   1   -0.98    1.87
   9  -1   1    1.30    2.95
   9  -1   1    3.96    5.79
   9  -1   1    2.62    1.82
 -10   1  -1   18.36    4.97
 -10   1  -1   11.33    3.72
 -10   1  -1   12.23    2.56
 -10   1  -1   18.50    6.81
  10  -1   1    7.71    2.68
  10  -1   1    9.72    4.79
  10  -1   1   18.49    4.62
  10  -1   1   11.06    2.61
  10  -1   1   28.62   14.16
  10  -1   1    7.37    4.64
 -11   1  -1   -0.03    3.33
 -11   1  -1    8.32    5.55
 -11   1  -1    2.05    3.62
  11  -1   1   -0.26    2.07
  11  -1   1   -0.39    1.80
  11  -1   1    4.30   13.61
  11  -1   1    7.15    4.37
 -12   1  -1    2.60    3.72
 -12   1  -1   16.27    6.54
 -12   1  -1   13.53    4.24
 -12   1  -1    5.82    2.87
  12  -1   1   10.88    4.58
  12  -1   1    1.52    1.97
  12   0  -1   11.74    3.84
  12   0  -1   10.00    5.40
 -12   0   1   11.57    4.57
 -12   0   1   13.82    5.79
 -12   0   1   19.75    7.02
  11   0  -1    1.23    2.33
  11   0  -1   11.99    4.83
  11   0  -1    4.43    3.18
  11   0  -1    2.31    2.04
  11   0  -1    0.64    1.82
 -11   0   1    5.83    3.77
 -11   0   1   16.09    6.36
 -11   0   1    1.77    3.57
  10   0  -1    5.08    4.81
  10   0  -1    4.93    2.42
  10   0  -1   15.86    8.87
  10   0  -1    3.29    4.69
 -10   0   1    4.81    3.97
 -10   0   1    2.39    3.73
   9   0  -1    4.79    6.22
   9   0  -1   -0.47    2.02
   9   0  -1    3.77    3.98
   9   0  -1    3.29    4.27
  -9   0   1   -1.11    3.47
  -9   0   1    7.14    3.69
  -9   0   1   -0.80    5.75
  -9   0   1   10.18    5.26
  -9   0   1    3.47    1.95
  -9   0   1   13.29   11.06
   8   0  -1   15.63    5.26
   8   0  -1   28.16    5.43
   8   0  -1   27.88    4.00
   8   0  -1   20.64    4.96
  -8   0   1   25.23    5.54
  -8   0   1   23.23    3.56
  -8   0   1   21.62    5.45
  -8   0   1   22.06    4.58
  -8   0   1   29.83    7.05
   7   0  -1   -0.37    3.75
   7   0  -1    1.01    3.17
   7   0  -1   -0.62    2.64
   7   0  -1    0.51    1.68
  -7   0   1    0.01    1.38
  -7   0   1   -1.59    3.06
  -7   0   1   -1.04    2.69
  -7   0   1   -0.19    2.36
  -7   0   1   -1.11    4.83
   6   0  -1   14.59    3.97
   6   0  -1   13.09    3.48
   6   0  -1   23.27    4.30
   6   0  -1   20.30    3.62
   6   0  -1   14.61    2.52
  -6   0   1   17.29    3.33
  -6   0   1   13.71    3.58
  -6   0   1   13.76    2.39
  -6   0   1   17.81    4.80
  -6   0   1   14.11    3.82
   5   0  -1   -0.20    2.02
   5   0  -1   -0.78    2.53
   5   0  -1    1.19    2.75
   5   0  -1    1.07    2.05
   5   0  -1    0.76    1.68
  -5   0   1   -1.90    2.14
  -5   0   1   -2.38    3.41
  -5   0   1   -0.29    2.32
  -5   0   1    1.34    1.85
  -5   0   1   -0.65    1.31
   4   0  -1   13.47    3.33
   4   0  -1   12.89    2.77
   4   0  -1   10.71    2.67
   4   0  -1   12.48    3.19
   4   0  -1   13.35    2.38
  -4   0   1   14.23    2.36
  -4   0   1   16.08    2.79
  -4   0   1   12.55    3.91
  -4   0   1   10.49    2.62
  -4   0   1   12.15    3.01
   3   0  -1    1.76    1.37
   3   0  -1    2.09    2.08
   3   0  -1    2.64    2.21
   3   0  -1    4.33    1.76
   3   0  -1    2.40    1.76
  -3   0   1    3.38    2.08
  -3   0   1    2.29    1.53
  -3   0   1    4.18    1.48
  -3   0   1    1.17    1.75
  -3   0   1    4.45    2.70
   2   0  -1   78.59    6.59
   2   0  -1   76.44    6.45
   2   0  -1   81.23    6.65
   2   0  -1   83.66    6.37
  -2   0   1   80.95    6.43
  -2   0   1   81.05    6.51
  -2   0   1   77.80    6.34
  -2   0   1   82.33    6.53
  -2   0   1   80.97    6.89
   1   0  -1    1.75    0.86
   1   0  -1    2.41    0.81
   1   0  -1    1.84    1.04
   1   0  -1    2.14    1.20
   1   0  -1    1.74    0.62
   1   0  -1    0.88    0.86
  -1   0   1    1.40    0.97
  -1   0   1    1.90    0.81
  -1   0   1    1.61    0.71
  -1   0   1    1.95    1.45
  -1   0   1    0.98    0.87
  -1   0   1    0.70    0.54
  -1   0  -1    1.42    0.81
  -1   0  -1    1.24    0.56
  -1   0  -1    1.48    0.47
  -1   0  -1    1.73    1.02
  -1   0  -1    1.44    0.86
  -1   0  -1    1.68    0.76
   1   0   1    1.09    0.53
   1   0   1    1.44    0.75
   1   0   1    1.16    0.85
   1   0   1    1.75    0.98
   1   0   1    0.99    0.63
   1   0   1    1.39    0.98
  -2   0  -1   14.79    1.92
  -2   0  -1   14.05    2.18
  -2   0  -1   14.84    1.66
  -2   0  -1   15.88    2.09
   2   0   1   14.01    2.39
   2   0   1   15.67    2.04
   2   0   1   16.54    1.72
   2   0   1   13.67    2.27
  -3   0  -1   -0.57    1.63
  -3   0  -1   -1.13    1.15
  -3   0  -1   -0.04    0.96
  -3   0  -1   -0.35    2.47
  -3   0  -1   -0.54    1.76
  -3   0  -1    1.17    1.53
   3   0   1   -0.68    1.03
   3   0   1   -0.49    1.30
   3   0   1    1.85    2.07
   3   0   1   -0.31    1.33
   3   0   1   -1.00    1.78
  -4   0  -1    4.58    2.41
  -4   0  -1   10.18    2.94
  -4   0  -1   11.67    1.90
  -4   0  -1    6.90    2.54
  -4   0  -1    7.45    2.05
  -4   0  -1    9.39    3.67
   4   0   1    4.83    2.78
   4   0   1    8.19    2.23
   4   0   1    6.95    2.26
   4   0   1    7.28    2.66
   4   0   1   11.44    2.04
  -5   0  -1    1.33    2.22
  -5   0  -1    1.90    1.45
  -5   0  -1   -0.51    2.27
  -5   0  -1    2.55    4.36
  -5   0  -1   -1.19    2.21
  -5   0  -1    2.35    1.92
   5   0   1    1.58    1.74
   5   0   1    1.87    2.71
   5   0   1    1.77    2.01
   5   0   1    1.55    1.65
  -6   0  -1   34.66    4.45
  -6   0  -1   28.91    4.66
  -6   0  -1   35.65    5.04
   6   0   1   32.09    4.43
   6   0   1   31.20    4.92
   6   0   1   20.03    4.05
   6   0   1   29.29    4.13
   6   0   1   24.09    3.39
  -7   0  -1    3.16    4.38
  -7   0  -1   -1.64    2.75
  -7   0  -1    2.78    2.93
  -7   0  -1    1.84    2.80
  -7   0  -1    2.30    1.48
  -7   0  -1    3.59    2.25
   7   0   1    1.46    2.33
   7   0   1    2.33    2.70
   7   0   1    1.55    1.90
   7   0   1    1.13    3.14
   7   0   1    1.42    3.48
  -8   0  -1   79.19    8.96
  -8   0  -1   88.13    8.91
  -8   0  -1   81.65    8.19
  -8   0  -1   95.37   10.18
  -8   0  -1   94.09    9.18
   8   0   1   96.21    9.96
   8   0   1   98.42    8.91
   8   0   1   93.81    8.81
   8   0   1   91.74    8.48
   8   0   1   79.48    7.62
  -9   0  -1   -4.38    5.12
  -9   0  -1    0.91    3.55
  -9   0  -1    1.83    3.36
  -9   0  -1   10.47   11.42
  -9   0  -1   -0.46    1.70
   9   0   1    1.49    2.00
   9   0   1    1.06    3.76
   9   0   1    0.31    6.08
   9   0   1    1.05    2.86
   9   0   1    4.22    3.81
   9   0   1   11.32    4.21
 -10   0  -1   32.50    7.63
 -10   0  -1   24.01    5.51
 -10   0  -1   37.51    6.09
 -10   0  -1   24.74    3.75
  10   0   1   26.19    6.23
  10   0   1   29.89    5.90
  10   0   1   26.66    4.19
  10   0   1   17.74    3.35
 -11   0  -1    3.31    3.66
 -11   0  -1    7.72    6.23
 -11   0  -1   -2.34    3.22
 -11   0  -1    1.35    1.78
  11   0   1    0.38    2.13
  11   0   1   -1.98    1.79
  11   0   1    4.21    4.15
 -12   0  -1   14.17    6.46
 -12   0  -1    7.92    4.44
  12   0   1    9.94    4.62
  12  -1  -1    8.74    4.79
  12  -1  -1   16.60    4.51
 -12   1   1   11.30    4.17
 -12   1   1   19.27    6.89
 -12   1   1    3.01    3.79
  11  -1  -1    4.78    4.79
  11  -1  -1    8.59    3.59
 -11   1   1    8.46    6.26
 -11   1   1   12.20    3.89
 -11   1   1    5.20    2.08
 -11   1   1    1.19    3.54
  10  -1  -1    7.45    4.60
  10  -1  -1    3.21    4.44
  10  -1  -1   36.30   16.39
  10  -1  -1    4.47    1.82
 -10   1   1   -0.65    6.29
 -10   1   1    3.47    6.09
 -10   1   1    3.29    2.01
 -10   1   1    7.39    4.05
   9  -1  -1   26.73    5.41
   9  -1  -1   28.78    7.74
   9  -1  -1   19.62    3.53
   9  -1  -1   16.45    2.57
   9  -1  -1   16.69    5.01
  -9   1   1   29.12    7.33
  -9   1   1   10.10    4.80
  -9   1   1   16.81    4.60
  -9   1   1   14.40    2.95
  -9   1   1   22.00    4.79
   8  -1  -1    6.62    4.97
   8  -1  -1    2.94    3.58
   8  -1  -1    1.58    3.39
   8  -1  -1    2.82    2.08
  -8   1   1    1.16    2.96
  -8   1   1    5.24    3.20
  -8   1   1    0.12    1.58
  -8   1   1    4.37    4.02
  -8   1   1   -3.54    4.94
   7  -1  -1   33.48    5.26
   7  -1  -1   38.99    4.79
   7  -1  -1   20.23    4.90
   7  -1  -1   29.33    3.90
  -7   1   1   32.64    5.02
  -7   1   1   26.95    5.26
  -7   1   1   25.47    4.72
   6  -1  -1   15.55    3.60
   6  -1  -1   11.56    2.38
   6  -1  -1   11.17    3.51
  -6   1   1   12.44    4.74
  -6   1   1   11.63    2.14
  -6   1   1   14.55    2.93
  -6   1   1    8.43    3.07
  -6   1   1   13.37    3.49
   5  -1  -1    3.45    1.69
   5  -1  -1    4.57    2.35
   5  -1  -1    2.14    2.60
   5  -1  -1    3.30    2.72
   5  -1  -1    3.43    2.19
  -5   1   1    4.31    2.39
  -5   1   1    3.37    2.01
  -5   1   1    2.15    4.87
  -5   1   1    3.10    1.46
  -5   1   1   -1.99    2.44
   4  -1  -1   13.04    3.15
   4  -1  -1   15.20    2.76
   4  -1  -1   14.68    2.95
  -4   1   1   10.82    3.64
  -4   1   1   10.78    2.74
  -4   1   1   15.76    2.18
  -4   1   1   10.55    2.66
  -4   1   1   12.44    2.40
   3  -1  -1   49.71    4.60
   3  -1  -1   49.81    4.07
   3  -1  -1   46.85    4.40
   3  -1  -1   42.30    4.25
  -3   1   1   45.78    4.32
  -3   1   1   47.31    4.91
  -3   1   1   49.98    4.07
  -3   1   1   46.02    4.39
  -3   1   1   41.79    4.88
   2  -1  -1  879.81   66.87
   2  -1  -1  916.92   66.93
   2  -1  -1  874.25   66.86
  -2   1   1  856.29   66.90
  -2   1   1  914.42   66.87
  -2   1   1  899.97   66.90
  -2   1   1 1000.00   66.84
  -2   1   1  886.46   66.95
   1  -1  -1   13.78    1.59
   1  -1  -1   13.00    1.41
   1  -1  -1   10.19    1.44
  -1   1   1   11.14    1.49
  -1   1   1    9.33    1.30
  -1   1   1   10.26    1.70
   0   1   1   16.02    1.45
   0   1   1   17.92    1.38
  -1  -1  -1    1.75    1.39
  -1  -1  -1    0.09    0.68
  -1  -1  -1    1.67    0.95
  -1  -1  -1    0.39    0.90
  -1  -1  -1   -0.66    0.90
  -1  -1  -1    0.15    0.69
   1   1   1    0.99    0.99
   1   1   1    0.67    1.22
   1   1   1    0.54    1.03
   1   1   1   -0.11    0.75
   1   1   1    1.37    0.89
   1   1   1    1.01    0.75
  -2  -1  -1  244.28   19.67
  -2  -1  -1  265.38   19.85
  -2  -1  -1  277.07   19.73
  -2  -1  -1  265.69   19.65
  -2  -1  -1  270.92   19.57
  -2  -1  -1  248.43   19.71
   2   1   1  246.82   19.74
   2   1   1  250.91   19.76
   2   1   1  275.78   19.68
   2   1   1  252.67   19.71
   2   1   1  280.01   19.60
   2   1   1  261.95   19.65
  -3  -1  -1   22.18    2.71
  -3  -1  -1   22.47    2.37
  -3  -1  -1   20.96    2.57
  -3  -1  -1   23.36    3.01
  -3  -1  -1   16.78    2.83
   3   1   1   17.27    2.82
   3   1   1   20.99    2.77
   3   1   1   22.45    2.43
   3   1   1   22.82    3.13
   3   1   1   20.13    2.65
  -4  -1  -1   -0.25    2.02
  -4  -1  -1   -5.28    2.14
  -4  -1  -1    0.19    1.35
  -4  -1  -1    0.82    2.32
  -4  -1  -1    0.34    1.66
  -4  -1  -1   -1.03    3.37
   4   1   1   -0.47    1.55
   4   1   1    0.01    1.81
   4   1   1   -0.07    2.44
   4   1   1   -0.26    2.02
   4   1   1   -0.13    2.70
  -5  -1  -1   -0.08    2.37
  -5  -1  -1    4.51    2.04
  -5  -1  -1    0.50    2.22
  -5  -1  -1   -1.00    3.47
  -5  -1  -1    1.90    2.33
  -5  -1  -1    2.27    1.52
   5   1   1    3.99    1.96
   5   1   1    0.47    2.55
   5   1   1    4.16    2.07
   5   1   1    0.64    2.89
   5   1   1    1.07    2.12
  -6  -1  -1    4.19    1.52
  -6  -1  -1    4.49    3.02
  -6  -1  -1    6.01    4.13
  -6  -1  -1    6.56    2.36
  -6  -1  -1    5.78    2.70
   6   1   1    4.47    2.35
   6   1   1    0.05    2.63
   6   1   1    2.64    1.75
   6   1   1    2.60    2.05
  -7  -1  -1   41.78    5.50
  -7  -1  -1   39.25    5.62
  -7  -1  -1   39.80    4.08
  -7  -1  -1   43.63    4.86
  -7  -1  -1   45.84    7.20
  -7  -1  -1   40.16    5.20
   7   1   1   46.96    5.99
   7   1   1   37.88    5.56
   7   1   1   36.95    4.33
   7   1   1   41.73    4.93
   7   1   1   59.24    8.08
  -8  -1  -1   18.24    4.83
  -8  -1  -1   23.16    3.56
  -8  -1  -1   29.07    6.82
  -8  -1  -1   22.21    4.91
  -8  -1  -1   40.02    7.45
  -8  -1  -1   30.36    5.62
   8   1   1   23.45    3.69
   8   1   1   29.43    5.57
   8   1   1   28.43    5.63
   8   1   1   25.04    4.86
   8   1   1   28.20    6.10
  -9  -1  -1   15.08    5.86
  -9  -1  -1    3.12    2.85
  -9  -1  -1    3.56    2.05
  -9  -1  -1   15.73    6.62
  -9  -1  -1   -0.46    3.83
  -9  -1  -1    9.38    6.02
   9   1   1    3.02    3.81
   9   1   1    2.53    3.34
   9   1   1    8.55    4.53
   9   1   1    4.38    2.34
   9   1   1    4.86    6.38
 -10  -1  -1   17.91    6.62
 -10  -1  -1   18.93    5.43
 -10  -1  -1   10.94    2.65
 -10  -1  -1   29.20    7.81
 -10  -1  -1   14.34    3.93
  10   1   1   20.32    7.62
  10   1   1   17.74    4.93
  10   1   1   29.16    8.85
  10   1   1   15.30    4.98
  10   1   1   13.30    3.22
 -11  -1  -1    7.71    4.35
 -11  -1  -1    7.52    2.24
 -11  -1  -1   13.05    4.28
 -11  -1  -1    9.98    6.58
  11   1   1    6.42    2.46
  11   1   1   13.52    4.62
  11   1   1   12.40    3.35
 -12  -1  -1    9.66    4.66
 -12  -1  -1    4.15    4.60
 -12  -1  -1   19.63    6.45
  12   1   1    3.66    2.56
  12   1   1    6.70    4.49
  12   1   1    5.33    2.30
  12  -2  -1    2.08    4.54
  12  -2  -1   18.06    5.02
 -12   2   1    9.46    4.14
 -12   2   1   12.00    6.54
 -12   2   1    5.88    3.85
  11  -2  -1   18.75    6.75
  11  -2  -1   28.36   10.95
 -11   2   1    3.95    3.49
 -11   2   1    8.30    6.03
 -11   2   1    2.37    1.88
 -11   2   1    4.92    3.49
  10  -2  -1    5.77    4.38
  10  -2  -1    1.95    2.93
  10  -2  -1   11.15    8.49
 -10   2   1   -0.02    3.38
 -10   2   1   -0.21    1.71
 -10   2   1    3.35    5.71
 -10   2   1    2.00    2.70
   9  -2  -1   10.36    6.33
   9  -2  -1    3.08    3.81
   9  -2  -1    8.85    3.89
  -9   2   1    4.43    3.03
  -9   2   1    1.24    3.05
  -9   2   1    1.30    1.50
  -9   2   1    9.63    6.20
  -9   2   1   10.81    5.72
   8  -2  -1   84.53    8.13
   8  -2  -1   82.20    8.95
   8  -2  -1   72.07    7.69
  -8   2   1   80.12    9.94
  -8   2   1   71.19    7.70
  -8   2   1   73.02    7.45
   7  -2  -1    5.87    3.36
   7  -2  -1    2.59    2.87
  -7   2   1    2.61    2.94
  -7   2   1    4.37    2.57
  -7   2   1    2.76    1.64
  -7   2   1    4.01    3.60
  -7   2   1    0.27    5.11
   6  -2  -1    2.86    2.72
   6  -2  -1    2.98    3.19
   6  -2  -1    2.67    2.34
  -6   2   1    4.51    2.55
  -6   2   1    3.48    1.45
  -6   2   1   -0.37    3.72
  -6   2   1    1.56    3.20
  -6   2   1    4.75    2.27
   5  -2  -1    6.69    2.55
   5  -2  -1    2.85    2.23
   5  -2  -1    5.60    2.72
  -5   2   1    8.43    1.82
  -5   2   1    5.80    5.83
  -5   2   1    8.95    2.66
  -5   2   1    6.35    2.12
  -5   2   1    5.72    2.46
   4  -2  -1    0.20    2.35
   4  -2  -1   -0.77    1.87
   4  -2  -1   -0.19    2.07
  -4   2   1    1.75    2.13
  -4   2   1    1.09    3.22
  -4   2   1   -0.96    2.09
  -4   2   1    2.75    1.51
  -4   2   1    5.56    2.27
   3  -2  -1   86.93    6.70
   3  -2  -1   80.86    6.59
   3  -2  -1   72.33    6.57
  -3   2   1   77.59    6.53
  -3   2   1   79.37    6.68
  -3   2   1   79.46    6.42
  -3   2   1   89.62    7.13
  -3   2   1   82.88    6.63
   2  -2  -1   10.53    1.96
   2  -2  -1   13.13    1.70
  -2   2   1   13.37    1.80
  -2   2   1   13.46    1.72
  -1   2   1   43.66    3.16
  -1   2   1   38.35    3.22
   0  -2  -1  183.69   14.47
   0   2   1  204.12   14.48
  -1  -2  -1  463.62   32.55
  -1  -2  -1  409.43   32.54
  -1  -2  -1  471.33   32.59
  -1  -2  -1  455.01   32.53
   1   2   1  455.48   32.55
   1   2   1  396.99   32.51
   1   2   1  430.01   32.54
   1   2   1  450.64   32.57
   1   2   1  392.40   32.56
   1   2   1  462.61   32.59
  -2  -2  -1  506.75   37.39
  -2  -2  -1  505.68   37.35
  -2  -2  -1  512.88   37.34
  -2  -2  -1  513.61   37.36
  -2  -2  -1  520.33   37.40
  -2  -2  -1  474.46   37.43
   2   2   1  508.13   37.42
   2   2   1  507.71   37.38
   2   2   1  471.08   37.42
   2   2   1  479.63   37.39
   2   2   1  521.35   37.36
   2   2   1  501.91   37.36
  -3  -2  -1  185.30   14.57
  -3  -2  -1  190.21   14.84
  -3  -2  -1  192.56   14.44
  -3  -2  -1  185.46   14.58
  -3  -2  -1  183.98   14.51
  -3  -2  -1  200.93   14.67
   3   2   1  194.29   14.71
   3   2   1  177.64   14.67
   3   2   1  190.04   14.60
   3   2   1  197.34   14.48
   3   2   1  178.16   14.64
   3   2   1  193.35   14.55
  -4  -2  -1   49.52    5.03
  -4  -2  -1   47.54    5.05
  -4  -2  -1   50.28    4.95
  -4  -2  -1   49.55    5.40
  -4  -2  -1   58.90    4.79
  -4  -2  -1   49.95    6.43
   4   2   1   58.10    4.90
   4   2   1   48.35    5.53
   4   2   1   49.08    4.98
   4   2   1   53.95    5.39
   4   2   1   56.77    5.28
  -5  -2  -1    2.28    1.55
  -5  -2  -1   -1.29    2.22
  -5  -2  -1    0.14    2.30
  -5  -2  -1    0.97    2.07
  -5  -2  -1    0.60    1.97
  -5  -2  -1   -6.44    3.52
   5   2   1    2.26    2.02
   5   2   1   -0.23    2.55
   5   2   1    0.07    2.35
   5   2   1   -1.39    2.72
  -6  -2  -1    1.50    2.87
  -6  -2  -1    3.33    1.63
  -6  -2  -1    0.97    2.36
  -6  -2  -1    2.12    2.25
  -6  -2  -1    0.47    4.10
   6   2   1    1.84    2.99
   6   2   1    3.95    2.94
   6   2   1    0.30    2.43
   6   2   1    1.86    1.61
  -7  -2  -1   22.10    4.03
  -7  -2  -1   17.63    4.19
  -7  -2  -1   22.35    4.56
  -7  -2  -1   20.81    3.23
  -7  -2  -1   21.72    4.28
   7   2   1   28.15    4.78
   7   2   1   22.95    3.92
   7   2   1   23.05    4.96
   7   2   1   13.56    4.53
   7   2   1   20.56    3.46
  -8  -2  -1   23.67    5.25
  -8  -2  -1   27.92    6.95
  -8  -2  -1   19.48    3.25
  -8  -2  -1   23.14    4.17
  -8  -2  -1   15.21    4.73
  -8  -2  -1   14.86    4.84
   8   2   1   18.63    4.97
   8   2   1   16.66    3.32
   8   2   1   13.84    4.58
   8   2   1   25.26    4.46
   8   2   1   13.20    5.07
  -9  -2  -1   10.94    5.56
  -9  -2  -1    5.81    2.21
  -9  -2  -1    7.68    4.01
  -9  -2  -1   17.91    6.68
  -9  -2  -1   13.48    3.68
  -9  -2  -1   16.19    4.82
   9   2   1    7.95    4.87
   9   2   1    8.57   13.92
   9   2   1    6.98    3.35
   9   2   1    3.11    2.42
 -10  -2  -1   16.69    3.09
 -10  -2  -1   20.35    4.59
 -10  -2  -1   17.71    5.20
  10   2   1   23.20    5.37
  10   2   1   12.87    3.43
  10   2   1   22.82    5.23
 -11  -2  -1    6.59    3.88
 -11  -2  -1   14.97    6.55
 -11  -2  -1    8.72    5.71
  11   2   1    5.45    2.67
 -12  -2  -1   10.35    4.15
 -12  -2  -1    7.06    6.05
  12   2   1   15.80    4.93
  12   2   1    1.96    2.46
  12  -3  -1   19.83    4.98
  12  -3  -1   24.45   16.36
  12  -3  -1   19.58    5.05
 -12   3   1   16.19    4.02
 -12   3   1   29.85    7.47
 -12   3   1    9.39    3.81
  11  -3  -1   13.32    5.86
  11  -3  -1   32.06   13.96
  11  -3  -1   17.77    4.27
 -11   3   1    9.01    3.92
 -11   3   1   12.38    7.10
 -11   3   1   13.68    4.31
  10  -3  -1   11.98    3.72
  10  -3  -1   -0.56    3.75
  10  -3  -1   25.14    8.72
 -10   3   1    0.36    2.85
 -10   3   1    1.55    1.57
 -10   3   1   -1.80    5.79
   9  -3  -1    0.28    6.11
   9  -3  -1    0.84    3.30
   9  -3  -1    3.02    3.64
  -9   3   1    2.54    2.94
  -9   3   1    3.07    3.34
  -9   3   1    0.75    5.57
  -9   3   1    0.17    1.48
  -9   3   1    3.75    5.84
   8  -3  -1   22.05    6.10
   8  -3  -1    8.89    3.52
   8  -3  -1   11.13    3.93
  -8   3   1   16.30    3.84
  -8   3   1   12.08    6.30
  -8   3   1    9.89    3.56
  -8   3   1    9.56    2.29
  -8   3   1   15.26    5.55
   7  -3  -1   34.82    5.01
   7  -3  -1   29.16    4.62
  -7   3   1   35.06    5.18
  -7   3   1   36.53    4.94
  -7   3   1   38.08    5.86
  -7   3   1   28.92    3.78
   6  -3  -1    0.34    2.00
   6  -3  -1    3.56    2.78
   6  -3  -1    3.94    2.71
  -6   3   1    3.35    1.49
  -6   3   1    3.88    2.54
  -6   3   1    2.43    2.00
  -6   3   1    4.72    4.10
   5  -3  -1   40.05    4.18
   5  -3  -1   33.58    3.98
   5  -3  -1   45.15    4.47
  -5   3   1   35.99    3.97
  -5   3   1   38.87    5.33
  -5   3   1   39.52    3.72
  -5   3   1   39.72    4.22
  -5   3   1   38.48    4.35
   4  -3  -1    1.90    1.70
   4  -3  -1    3.36    1.97
   4  -3  -1    0.49    1.77
  -4   3   1    0.47    2.95
  -4   3   1    1.35    1.58
  -4   3   1   -0.64    1.89
  -4   3   1    3.13    1.43
   3  -3  -1    9.53    1.62
   3  -3  -1   10.66    1.67
   3  -3  -1    7.81    1.85
  -3   3   1   10.60    2.20
  -3   3   1   10.62    2.88
  -3   3   1   11.10    1.95
  -3   3   1   10.53    2.13
  -2   3   1  353.10   25.46
  -2   3   1  334.31   25.50
  -2   3   1  329.21   25.47
  -2   3   1  353.08   25.52
   0   3   1    9.39    1.47
  -1  -3  -1   34.75    2.71
  -1  -3  -1   36.96    2.98
  -1  -3  -1   39.03    3.08
  -1  -3  -1   33.76    2.87
  -1  -3  -1   31.87    3.04
   1   3   1   35.33    3.05
   1   3   1   39.15    3.19
   1   3   1   32.81    2.96
   1   3   1   31.30    3.10
   1   3   1   29.94    2.91
   1   3   1   27.49    3.02
  -2  -3  -1   12.50    2.01
  -2  -3  -1   14.55    2.14
  -2  -3  -1   12.19    2.32
  -2  -3  -1   14.30    2.16
  -2  -3  -1   17.97    2.80
  -2  -3  -1   15.52    2.12
   2   3   1   13.65    2.60
   2   3   1   15.54    2.10
   2   3   1   16.14    2.43
   2   3   1   14.55    2.20
   2   3   1   16.47    2.42
  -3  -3  -1   20.89    2.73
  -3  -3  -1   21.34    3.34
  -3  -3  -1   17.84    2.93
  -3  -3  -1   18.77    2.55
  -3  -3  -1   20.89    2.81
   3   3   1   19.56    2.78
   3   3   1   27.22    3.75
   3   3   1   25.57    3.13
  -4  -3  -1    1.43    1.48
  -4  -3  -1    1.59    1.86
  -4  -3  -1    1.45    2.14
  -4  -3  -1    1.11    2.12
  -4  -3  -1    3.28    3.70
  -4  -3  -1   -0.40    2.29
   4   3   1    2.10    1.91
   4   3   1    3.87    2.66
   4   3   1    1.21    2.89
   4   3   1    3.86    2.39
   4   3   1    4.19    1.97
  -5  -3  -1   81.20    7.65
  -5  -3  -1   87.59    7.39
  -5  -3  -1   92.33    8.05
  -5  -3  -1   83.82    7.68
  -5  -3  -1   84.60    7.55
  -5  -3  -1   95.31    8.96
   5   3   1   87.18    8.27
   5   3   1   85.56    7.83
   5   3   1   84.17    7.92
   5   3   1   90.92    8.12
   5   3   1   94.72    7.50
  -6  -3  -1   42.93    4.63
  -6  -3  -1   39.01    5.19
  -6  -3  -1   40.40    6.64
  -6  -3  -1   40.30    4.86
  -6  -3  -1   33.85    3.94
   6   3   1   38.73    5.37
   6   3   1   37.18    5.35
   6   3   1   34.90    4.04
   6   3   1   47.94    4.68
   6   3   1   41.27    5.27
  -7  -3  -1   10.19    2.35
  -7  -3  -1    7.38    3.44
  -7  -3  -1    2.22    5.38
  -7  -3  -1    9.14    3.39
  -7  -3  -1    0.89    7.26
  -7  -3  -1   12.32    3.19
   7   3   1    4.34    3.94
   7   3   1   10.66    3.06
   7   3   1   13.07    4.30
   7   3   1    9.31    2.74
   7   3   1   11.67    4.01
  -8  -3  -1   -0.28    1.51
  -8  -3  -1    0.09    5.66
  -8  -3  -1   -2.54    3.09
  -8  -3  -1    0.74    2.47
  -8  -3  -1    2.45    4.04
   8   3   1   -2.61    3.47
   8   3   1    3.47    2.93
   8   3   1   -0.48    3.54
   8   3   1    1.09    2.09
   8   3   1    5.84    5.12
  -9  -3  -1   13.19    2.89
  -9  -3  -1   10.07    4.65
  -9  -3  -1    9.37    6.68
  -9  -3  -1    6.46    3.38
  -9  -3  -1   11.63    6.17
  -9  -3  -1   17.24    5.48
   9   3   1    9.76    2.98
   9   3   1    8.82    6.73
   9   3   1   14.99    4.22
   9   3   1   11.73    5.14
 -10  -3  -1   10.28    7.01
 -10  -3  -1   11.07    2.62
 -10  -3  -1    4.61    3.87
 -10  -3  -1   16.76    5.55
  10   3   1    5.82    4.62
  10   3   1    8.82    3.42
  10   3   1   14.12    4.66
  10   3   1   25.71    7.11
 -11  -3  -1   18.85    5.24
 -11  -3  -1   31.99    7.43
 -11  -3  -1   18.63    5.45
  11   3   1   16.46    5.38
  11   3   1   13.06    3.46
 -12  -3  -1   15.75    7.62
 -12  -3  -1    8.93    5.19
  12   3   1    9.27    4.77
  12  -4  -1  -13.42   17.39
 -12   4   1    0.00    2.01
 -12   4   1   15.92    9.27
 -12   4   1    5.92    3.83
  11  -4  -1   28.95    5.41
  11  -4  -1   43.49   10.37
  11  -4  -1   23.82    4.88
 -11   4   1   16.48    4.44
 -11   4   1   17.96    4.80
  10  -4  -1   11.26    3.87
  10  -4  -1    8.28    3.36
  10  -4  -1   23.00    7.87
 -10   4   1    6.00    3.53
 -10   4   1    9.29    3.76
 -10   4   1   11.33    6.28
 -10   4   1    6.49    2.01
   9  -4  -1   30.93    7.00
   9  -4  -1   23.87    4.59
   9  -4  -1   12.16    3.86
  -9   4   1   28.32    7.86
  -9   4   1   24.69    4.60
  -9   4   1   12.83    2.64
  -9   4   1   17.90    4.32
  -9   4   1   37.81    8.25
   8  -4  -1    4.06    2.99
   8  -4  -1    4.13    3.15
   8  -4  -1   -1.79    4.10
  -8   4   1    0.12    2.56
  -8   4   1    9.89    4.94
  -8   4   1    2.76    2.61
  -8   4   1   -0.50    2.89
  -8   4   1    3.17    5.93
   7  -4  -1    3.49    2.67
   7  -4  -1    6.69    3.41
  -7   4   1    2.37    2.66
  -7   4   1    3.05    3.65
  -7   4   1    5.43    4.97
  -7   4   1    9.00    2.74
  -7   4   1    2.99    1.55
   6  -4  -1   16.42    3.29
   6  -4  -1   22.00    3.65
   6  -4  -1   21.70    3.21
  -6   4   1   16.86    3.54
  -6   4   1   31.39    5.68
  -6   4   1   22.13    3.26
  -6   4   1   19.03    2.63
   5  -4  -1   48.92    5.01
   5  -4  -1   59.21    4.84
   5  -4  -1   60.82    4.88
  -5   4   1   56.09    5.37
  -5   4   1   48.40    5.15
  -5   4   1   56.50    5.08
  -5   4   1   55.83    6.55
   4  -4  -1   44.87    4.06
   4  -4  -1   48.20    3.60
  -4   4   1   38.49    4.14
  -4   4   1   42.45    3.85
  -4   4   1   42.55    4.03
  -4   4   1   37.47    5.23
  -4   4   1   42.71    4.29
  -3   4   1    6.97    2.33
  -3   4   1    1.94    1.63
  -3   4   1    2.19    1.73
  -3   4   1    3.90    1.48
  -2   4   1    8.78    1.34
  -2   4   1   11.61    1.54
  -2   4   1    8.68    1.34
   0   4   1  202.40   15.20
   1   4   1  315.04   24.11
   1   4   1  317.19   24.13
   1   4   1  344.24   24.28
   1   4   1  317.88   24.14
  -2  -4  -1  132.48    9.64
  -2  -4  -1  125.30    9.44
  -2  -4  -1  116.60    9.53
  -2  -4  -1  116.33    9.36
  -2  -4  -1  125.76    9.49
   2   4   1  118.72    9.59
   2   4   1  136.52    9.70
   2   4   1  117.84    9.63
   2   4   1  124.22    9.56
   2   4   1  108.54    9.66
  -3  -4  -1   19.66    2.95
  -3  -4  -1   25.85    3.12
  -3  -4  -1   21.95    3.94
  -3  -4  -1   17.09    3.17
  -3  -4  -1   24.01    3.10
  -3  -4  -1   17.34    2.74
   3   4   1   18.62    2.86
   3   4   1   21.98    3.18
   3   4   1   21.90    3.36
   3   4   1   21.38    3.57
   3   4   1   16.59    3.47
   3   4   1   23.33    3.41
  -4  -4  -1   -0.65    1.31
  -4  -4  -1   -1.68    1.89
  -4  -4  -1   -2.59    2.02
  -4  -4  -1    1.35    1.81
  -4  -4  -1    1.69    1.66
   4   4   1    0.47    1.54
   4   4   1   -1.76    2.13
   4   4   1   -0.39    2.69
   4   4   1   -2.23    2.21
   4   4   1    0.70    2.48
  -5  -4  -1   -0.85    1.97
  -5  -4  -1   -0.19    1.98
  -5  -4  -1    0.32    1.49
  -5  -4  -1   -0.29    1.68
  -5  -4  -1    0.65    2.44
  -5  -4  -1   -1.35    3.59
   5   4   1    2.07    2.02
   5   4   1   -2.45    2.46
   5   4   1   -0.61    2.40
   5   4   1    1.21    1.93
  -6  -4  -1    9.36    2.68
  -6  -4  -1    8.09    3.15
  -6  -4  -1    7.05    2.12
  -6  -4  -1    6.52    2.82
  -6  -4  -1    5.13    4.48
   6   4   1    9.23    3.68
   6   4   1    5.59    2.22
   6   4   1    9.99    2.77
   6   4   1    9.66    3.58
   6   4   1    4.58    3.52
  -7  -4  -1    7.27    2.82
  -7  -4  -1    7.99    2.20
  -7  -4  -1    7.08    3.84
  -7  -4  -1   11.38    5.72
  -7  -4  -1    5.57    4.18
  -7  -4  -1    7.03    3.80
   7   4   1    5.52    3.86
   7   4   1    2.63    3.93
   7   4   1    9.42    3.54
   7   4   1    4.80    4.52
   7   4   1    5.51    2.35
  -8  -4  -1    3.95    3.01
  -8  -4  -1   -2.78    5.42
  -8  -4  -1    0.43    4.27
  -8  -4  -1    5.20    4.24
  -8  -4  -1   -0.58    3.98
  -8  -4  -1    0.12    1.78
   8   4   1   -1.72    3.66
   8   4   1   -5.53    4.52
   8   4   1    0.19    2.81
   8   4   1    2.66    2.21
   8   4   1   -0.69    4.83
  -9  -4  -1   12.48    6.35
  -9  -4  -1   -0.22    6.16
  -9  -4  -1   13.08    5.20
  -9  -4  -1    5.35    4.64
  -9  -4  -1    4.13    2.08
  -9  -4  -1    0.96    3.14
   9   4   1   -0.66    3.93
   9   4   1    5.79    5.37
   9   4   1    9.82    6.20
   9   4   1   -0.06    3.38
   9   4   1    0.34    2.39
 -10  -4  -1    8.85    5.27
 -10  -4  -1   -2.17    5.61
 -10  -4  -1    5.18    3.83
  10   4   1   -0.44    3.96
  10   4   1   -1.31    3.31
  10   4   1   16.51    6.61
  10   4   1    1.26    2.36
 -11  -4  -1    9.92    5.18
 -11  -4  -1   11.15    6.40
  11   4   1    2.89    2.71
  11   4   1    9.92    4.57
 -12  -4  -1   16.33    5.18
  12   4   1   11.89    5.28
  11  -5  -1   14.19    4.43
  11  -5  -1    7.97   10.43
  11  -5  -1    3.69    3.69
 -11   5   1    4.54    2.78
 -11   5   1    3.46    1.82
 -11   5   1    1.97    3.18
 -11   5   1   14.20    6.70
  10  -5  -1    4.80    3.48
  10  -5  -1   -4.70    8.92
  10  -5  -1    9.79    4.26
 -10   5   1    1.69    2.89
 -10   5   1    3.08    2.83
 -10   5   1    3.09    1.60
 -10   5   1   16.28    6.74
   9  -5  -1    8.94    5.46
   9  -5  -1    6.25    3.05
  -9   5   1    6.36    7.01
  -9   5   1    1.82    3.07
  -9   5   1   20.12    7.58
  -9   5   1    3.54    2.76
  -9   5   1    2.06    1.57
   8  -5  -1    0.63    3.30
   8  -5  -1    3.93    2.99
   8  -5  -1    1.16    2.84
   8  -5  -1    1.82    3.69
  -8   5   1    2.17    4.35
  -8   5   1   -2.77    2.35
  -8   5   1    1.28    1.41
  -8   5   1    2.02    5.10
  -8   5   1   -1.92    5.23
   7  -5  -1   18.35    3.77
   7  -5  -1   28.29    3.57
   7  -5  -1   28.19    3.85
   7  -5  -1   28.81    4.30
  -7   5   1   28.24    6.67
  -7   5   1   17.87    3.93
  -7   5   1   23.78    4.04
  -7   5   1   35.84    6.34
   6  -5  -1    3.86    2.50
   6  -5  -1    4.40    2.36
   6  -5  -1    6.80    1.75
  -6   5   1    3.19    4.43
  -6   5   1    4.34    2.17
  -6   5   1    2.60    1.47
  -6   5   1    2.91    2.54
   5  -5  -1   12.90    2.34
   5  -5  -1   10.42    2.21
  -5   5   1   18.96    4.37
  -5   5   1    9.89    1.76
  -5   5   1   11.06    2.70
  -5   5   1   12.54    2.81
  -5   5   1   17.14    2.67
  -4   5   1   27.73    2.98
  -4   5   1   27.99    4.34
  -4   5   1   29.03    3.12
  -4   5   1   25.42    3.28
  -3   5   1  280.95   20.43
  -3   5   1  281.84   20.61
  -3   5   1  259.67   20.61
  -2   5   1  115.16    8.88
  -1   5   1   74.14    6.05
   0   5   1    3.33    1.59
   0   5   1    5.86    1.50
  -1  -5  -1   65.98    5.01
   1   5   1   66.16    5.32
   1   5   1   55.67    4.91
   1   5   1   58.69    5.07
  -2  -5  -1   18.61    2.27
  -2  -5  -1   24.31    3.03
  -2  -5  -1   14.91    2.76
  -2  -5  -1   15.99    2.29
   2   5   1   18.93    3.01
   2   5   1   19.08    2.61
   2   5   1   17.32    2.85
   2   5   1   21.19    2.97
   2   5   1   24.49    3.18
   2   5   1   20.12    2.90
  -3  -5  -1   73.46    6.13
  -3  -5  -1   71.57    6.45
  -3  -5  -1   71.90    6.05
  -3  -5  -1   72.87    6.08
  -3  -5  -1   78.84    6.29
   3   5   1   72.43    6.22
   3   5   1   73.03    6.55
   3   5   1   66.52    6.57
   3   5   1   70.70    6.48
   3   5   1   77.98    6.36
   3   5   1   66.67    6.40
  -4  -5  -1  245.59   18.51
  -4  -5  -1  247.43   18.46
  -4  -5  -1  248.41   18.26
  -4  -5  -1  243.93   18.53
  -4  -5  -1  223.05   18.75
  -4  -5  -1  230.69   18.28
   4   5   1  217.60   18.36
   4   5   1  251.10   18.43
   4   5   1  232.09   18.44
   4   5   1  242.40   18.33
   4   5   1  223.18   18.56
  -5  -5  -1   21.23    3.24
  -5  -5  -1   19.17    3.43
  -5  -5  -1   22.03    4.17
  -5  -5  -1   27.03    4.07
  -5  -5  -1   26.78    5.24
  -5  -5  -1   21.13    3.45
   5   5   1   20.27    3.32
   5   5   1   21.89    4.21
   5   5   1   19.33    3.46
   5   5   1   25.39    4.44
   5   5   1   15.41    4.07
  -6  -5  -1   20.90    9.25
  -6  -5  -1   14.13    5.42
  -6  -5  -1    9.61    2.81
  -6  -5  -1    7.05    3.02
  -6  -5  -1    7.59    3.94
  -6  -5  -1    9.04    2.49
   6   5   1    8.69    3.02
   6   5   1    7.62    2.33
   6   5   1   10.64    3.97
   6   5   1    1.22    3.74
   6   5   1   12.49    4.06
  -7  -5  -1   51.43    6.59
  -7  -5  -1   43.02    4.83
  -7  -5  -1   51.96    6.35
  -7  -5  -1   45.46    5.50
  -7  -5  -1   45.89    7.77
   7   5   1   50.66    6.38
   7   5   1   47.65    7.80
   7   5   1   44.73    6.53
   7   5   1   43.57    4.94
   7   5   1   50.45    5.72
  -8  -5  -1    1.23    6.03
  -8  -5  -1   10.75    5.73
  -8  -5  -1   10.28    5.23
  -8  -5  -1    3.63    2.43
  -8  -5  -1    6.34    3.21
  -8  -5  -1   19.11    5.04
   8   5   1   19.93   11.71
   8   5   1    6.88    3.62
   8   5   1    4.12    2.34
   8   5   1    9.28    4.59
   8   5   1   15.33    6.00
  -9  -5  -1    7.98    3.65
  -9  -5  -1    3.70    4.42
  -9  -5  -1   13.69    7.53
  -9  -5  -1    5.38    2.26
   9   5   1    7.77    3.87
   9   5   1    5.13    2.66
   9   5   1    3.88    4.13
   9   5   1   17.57    6.78
 -10  -5  -1    9.60    4.95
 -10  -5  -1    9.37    6.71
  10   5   1   21.77    7.03
 -11  -5  -1   10.61    5.02
  11   5   1    8.43    4.25
  11   5   1    6.08    3.03
 -12  -5  -1   38.26   10.50
 -12  -5  -1   21.54    6.33
  12   5   1   12.51    5.99
  12   5   1    9.23    4.50
 -11   6   1    4.76    1.79
 -11   6   1    6.76    3.39
  10  -6  -1   16.57    4.99
  10  -6  -1    0.72    5.44
 -10   6   1    7.20    3.48
 -10   6   1    6.74    3.03
 -10   6   1    5.23    1.59
  -9   6   1   -0.35    6.82
   8  -6  -1    3.31    3.02
   8  -6  -1    2.70    2.74
  -8   6   1    0.21    2.34
  -8   6   1    2.84    5.76
  -8   6   1    1.62    1.26
  -8   6   1    6.85    6.08
  -8   6   1    1.13    3.19
   7  -6  -1   23.07    3.83
   7  -6  -1   15.10    3.33
  -7   6   1   20.31    3.55
  -7   6   1   13.24    3.52
  -7   6   1   25.31    6.02
  -7   6   1   14.93    2.37
  -7   6   1   19.95    6.37
   6  -6  -1   27.07    3.56
   6  -6  -1   19.98    3.25
  -6   6   1   22.65    5.92
  -6   6   1   25.40    3.64
  -6   6   1   21.14    3.64
  -6   6   1   20.13    2.73
  -5   6   1   19.42    4.84
  -5   6   1   21.15    2.94
  -5   6   1   19.88    3.52
  -5   6   1   15.22    3.11
  -5   6   1   16.78    2.27
  -4   6   1   25.22    4.08
  -4   6   1   28.95    3.35
  -3   6   1    2.51    1.16
  -3   6   1    1.15    1.45
  -3   6   1    2.86    1.39
  -2   6   1  103.39    8.11
  -1   6   1   39.91    3.92
  -1   6   1   46.78    4.00
   0   6   1   27.73    2.84
   0   6   1   31.43    3.22
   1   6   1    4.94    1.88
   1   6   1    4.36    1.41
   1   6   1    5.36    1.56
   1   6   1    4.11    1.70
  -2  -6  -1   10.67    2.18
  -2  -6  -1    9.13    1.72
  -2  -6  -1    7.56    1.94
   2   6   1   10.11    2.33
   2   6   1    5.87    2.20
   2   6   1    8.49    2.33
   2   6   1    6.27    2.31
   2   6   1    9.01    1.96
   2   6   1    8.73    2.32
  -3  -6  -1    0.26    1.62
  -3  -6  -1    1.36    1.44
  -3  -6  -1   -1.81    1.76
  -3  -6  -1    1.50    1.33
  -3  -6  -1    0.09    1.49
   3   6   1   -0.20    1.66
   3   6   1    1.55    2.32
   3   6   1    2.29    1.83
   3   6   1    0.14    2.05
   3   6   1    0.14    1.91
   3   6   1    0.42    2.12
  -4  -6  -1    7.20    2.05
  -4  -6  -1    7.60    2.78
  -4  -6  -1    5.35    2.26
  -4  -6  -1    9.43    2.26
  -4  -6  -1   11.65    3.51
  -4  -6  -1    8.76    2.27
   4   6   1    7.80    2.86
   4   6   1   10.08    2.52
   4   6   1    8.22    2.05
   4   6   1    8.27    3.26
   4   6   1   20.94    5.45
   4   6   1    8.33    3.29
  -5  -6  -1   28.78    4.03
  -5  -6  -1   30.82    3.82
  -5  -6  -1   25.40    3.47
   5   6   1   25.79    3.64
   5   6   1   32.95    4.13
   5   6   1   37.11    5.02
  -6  -6  -1   44.66    6.06
  -6  -6  -1   41.70    6.80
  -6  -6  -1   30.33    4.36
  -6  -6  -1   24.98    9.03
  -6  -6  -1   25.61    3.79
   6   6   1   35.35    4.72
   6   6   1   39.01    6.35
   6   6   1   33.81    4.70
  -7  -6  -1   12.92    3.44
  -7  -6  -1   17.83    5.11
  -7  -6  -1   17.07    4.92
  -7  -6  -1   13.94    2.98
  -7  -6  -1   20.30    4.92
  -7  -6  -1   21.27    6.26
   7   6   1   18.06    5.72
   7   6   1   16.10    5.11
   7   6   1   12.08    3.30
   7   6   1   14.70    5.57
   7   6   1   13.46    4.01
  -8  -6  -1   21.46    6.74
  -8  -6  -1    4.35    6.23
  -8  -6  -1   13.71    3.21
  -8  -6  -1    9.51    3.59
  -8  -6  -1   13.70    5.13
   8   6   1    9.81    3.20
   8   6   1   12.04    6.54
   8   6   1   10.36    4.82
   8   6   1    7.85    6.00
   8   6   1   11.62    4.28
  -9  -6  -1   26.40    9.47
   9   6   1   40.56    8.35
 -10  -6  -1   12.47    6.59
 -10  -6  -1   14.90    5.38
  10   6   1    5.73    4.46
  10   6   1   27.09    7.35
 -11  -6  -1   21.16    7.33
 -11  -6  -1   23.83    6.98
  11   6   1   41.78    9.30
  11  -7  -1   27.38    6.43
 -11   7   1   44.21    9.10
 -10   7   1    8.32    3.13
  -9   7   1   27.35    8.40
   8  -7  -1   20.59    3.66
  -8   7   1   19.41    7.04
  -7   7   1    2.82    2.28
  -7   7   1    0.30    2.36
  -7   7   1    5.60    5.92
  -7   7   1    4.27    5.07
  -6   7   1    4.48    2.10
  -6   7   1    2.55    1.34
  -6   7   1    0.54    2.20
  -6   7   1    5.22    5.14
  -5   7   1  118.59   10.27
  -5   7   1  119.16   10.67
  -4   7   1    0.07    1.93
  -4   7   1   -1.10    2.76
  -3   7   1    4.87    1.57
  -3   7   1    3.50    1.46
  -3   7   1    3.61    1.46
  -3   7   1    3.28    1.24
  -2   7   1   25.74    2.73
  -2   7   1   27.49    2.76
  -1   7   1    2.55    1.59
  -1   7   1    3.16    1.54
  -1   7   1   -0.47    1.57
   0   7   1   11.12    2.23
   0   7   1   10.09    2.14
   0   7   1   12.45    1.89
   1   7   1   10.65    1.98
   1   7   1   10.15    2.29
   1   7   1    9.78    1.91
   1   7   1    8.39    2.23
  -2  -7  -1   32.88    3.07
   2   7   1   24.88    3.93
   2   7   1   30.94    3.74
   2   7   1   39.02    3.46
   2   7   1   29.52    3.65
   2   7   1   31.94    3.48
   2   7   1   30.83    4.02
  -3  -7  -1   16.19    2.66
  -3  -7  -1   19.65    2.60
  -3  -7  -1   18.39    3.26
  -3  -7  -1   18.48    2.74
   3   7   1   23.14    3.15
   3   7   1   18.73    3.45
   3   7   1   15.04    3.51
   3   7   1   17.30    3.39
   3   7   1   19.88    3.22
   3   7   1   22.22    3.74
  -4  -7  -1    2.61    1.78
  -4  -7  -1    0.86    2.10
  -4  -7  -1    0.45    2.17
  -4  -7  -1    0.01    2.05
  -4  -7  -1    3.04    1.79
  -4  -7  -1    1.06    1.74
   4   7   1    3.26    2.23
   4   7   1   -1.42    2.98
   4   7   1    1.50    2.99
   4   7   1   -0.36    2.76
   4   7   1    1.44    1.83
  -5  -7  -1  102.86    9.64
  -5  -7  -1  110.06    9.50
  -5  -7  -1  120.51   10.02
  -5  -7  -1  116.90    9.32
   5   7   1   98.89   10.41
   5   7   1  112.54   10.90
   5   7   1  116.39    9.73
   5   7   1  110.70   10.15
  -6  -7  -1   17.80    5.31
  -6  -7  -1   12.75    3.21
  -6  -7  -1    7.64    2.73
  -6  -7  -1   15.45    5.76
  -6  -7  -1   12.17    3.85
  -6  -7  -1    6.61    3.96
   6   7   1    9.48    2.55
   6   7   1   13.04    3.59
   6   7   1   15.84    5.68
   6   7   1   10.37    4.84
   6   7   1   14.13    4.80
  -7  -7  -1    3.28    2.03
  -7  -7  -1    7.18    3.64
  -7  -7  -1    5.63    5.40
  -7  -7  -1   -0.90    2.61
  -7  -7  -1    8.18    4.22
   7   7   1   10.33    5.48
   7   7   1    2.58    2.19
   7   7   1    6.23    3.33
   7   7   1   -0.23    6.23
   7   7   1    4.17    4.33
  -8  -7  -1    4.40    6.64
  -8  -7  -1    3.78    4.39
  -8  -7  -1    5.01    4.33
  -8  -7  -1   17.84    6.24
   8   7   1    1.10    2.14
   8   7   1    4.91    4.93
   8   7   1    2.87    6.07
   8   7   1   10.25    6.76
  -9  -7  -1    4.05    4.87
  -9  -7  -1   -3.99    9.17
  -9  -7  -1    1.95   11.83
   9   7   1    5.04    4.39
   9   7   1    7.87    6.68
   9   7   1    2.90    2.44
 -10  -7  -1   20.25    6.24
 -10  -7  -1   19.56    7.03
  10   7   1   13.10    4.96
 -11  -7  -1   76.35   10.26
  -9   8   1    2.41    2.57
  -9   8   1    8.22    8.55
  -8   8   1   -0.93    2.17
  -8   8   1    0.88    2.29
  -8   8   1    1.86    6.38
  -7   8   1   34.75    5.56
  -7   8   1   31.72    3.94
  -6   8   1   19.00   11.33
  -6   8   1   -5.52    5.36
  -6   8   1    1.09    1.77
  -5   8   1   34.39    5.96
  -5   8   1   39.02    5.86
  -4   8   1    4.83    1.36
  -4   8   1    2.15    2.47
  -4   8   1    3.64    2.52
  -3   8   1   27.94    3.15
  -3   8   1   26.40    2.86
  -3   8   1   33.82    3.15
  -3   8   1   31.64    2.95
  -2   8   1   31.37    3.79
  -2   8   1   33.19    3.56
  -2   8   1   35.01    3.35
  -1   8   1    5.21    1.77
  -1   8   1    5.77    1.95
   0   8   1   -0.36    1.41
   0   8   1   -0.17    1.54
   0   8   1    0.00    1.34
   0   8   1   -1.54    1.23
   0   8   1    1.89    1.08
   1   8   1    2.02    1.61
   1   8   1    3.50    1.62
   1   8   1    0.04    2.08
   1   8   1    3.49    1.96
   2   8   1   24.84    3.47
   2   8   1   20.20    3.35
   2   8   1   21.06    3.08
   2   8   1   27.25    4.04
  -3  -8  -1   53.82    5.76
  -3  -8  -1   74.52    5.71
  -3  -8  -1   64.64    5.86
  -3  -8  -1   63.50    5.44
   3   8   1   61.84    7.10
   3   8   1   67.99    6.03
   3   8   1   67.05    6.39
   3   8   1   62.00    6.22
   3   8   1   65.35    7.79
  -4  -8  -1    4.43    1.94
  -4  -8  -1    3.35    2.04
  -4  -8  -1    5.11    1.66
  -4  -8  -1    2.84    1.90
   4   8   1    4.14    3.25
   4   8   1    6.33    2.22
   4   8   1    1.46    3.60
   4   8   1    5.86    4.31
   4   8   1    3.82    3.25
  -5  -8  -1   76.56    6.58
  -5  -8  -1   62.79    5.96
  -5  -8  -1   74.79    6.71
  -5  -8  -1   56.98    6.16
  -5  -8  -1   69.96    6.19
   5   8   1   58.40    8.45
   5   8   1   67.03    6.44
   5   8   1   58.90    8.15
  -6  -8  -1   -1.70    3.44
  -6  -8  -1   -2.87    4.12
  -6  -8  -1   -1.29    3.02
  -6  -8  -1    3.11    2.55
  -6  -8  -1   -0.07    2.34
   6   8   1   -1.67    5.45
   6   8   1    1.32    4.18
   6   8   1    5.99    5.04
   6   8   1    2.59    2.03
  -7  -8  -1   29.73    4.38
  -7  -8  -1   36.86    5.60
  -7  -8  -1   33.95    4.87
  -7  -8  -1   40.80    5.08
  -7  -8  -1   48.77    6.45
   7   8   1   52.81    9.36
   7   8   1   28.01    4.37
  -8  -8  -1    3.56    7.81
  -8  -8  -1   10.99    4.19
  -8  -8  -1   12.17    5.18
  -8  -8  -1   13.89    4.96
   8   8   1    1.66    4.52
   8   8   1   17.81    6.61
  -9  -8  -1   32.69   10.14
  -9  -8  -1   20.46    5.64
  -9  -8  -1   -1.67   14.83
   9   8   1   33.07   10.02
   9   8   1    9.10    4.83
 -10  -8  -1   23.33    5.97
 -10  -8  -1   18.72    5.85
  10   8   1   18.66    5.92
 -11  -8  -1   35.29    8.31
 -11  -8  -1   30.37    7.87
  -9   9   1   30.48   11.55
  -9   9   1   55.62   17.39
  -8   9   1   32.51    9.36
  -8   9   1   10.41    6.83
  -7   9   1    2.31    6.67
  -7   9   1   22.73    7.20
  -6   9   1    3.09    5.74
  -6   9   1    2.95    5.75
  -5   9   1    7.83    4.11
  -5   9   1    0.68    4.51
  -4   9   1   10.12    2.03
  -4   9   1    9.39    1.84
  -4   9   1    4.68    2.87
  -4   9   1   10.33    3.47
  -3   9   1   16.82    2.40
  -3   9   1   20.69    2.76
  -3   9   1   15.88    2.29
  -2   9   1   52.38    5.12
  -2   9   1   62.97    5.22
  -2   9   1   60.96    5.49
  -1   9   1    0.62    1.69
  -1   9   1    7.25    3.82
  -1   9   1    2.98    1.59
   0   9   1    2.08    1.79
   0   9   1    0.71    1.56
   0   9   1   -0.32    1.75
   0   9   1    1.04    2.07
   1   9   1    1.60    1.80
   1   9   1   -0.82    1.86
   1   9   1    1.89    1.81
   1   9   1   -0.69    2.29
   1   9   1    0.27    2.66
   2   9   1   39.42    4.44
   2   9   1   30.31    5.38
   2   9   1   40.42    4.29
   2   9   1   37.32    3.98
   2   9   1   36.96    5.51
   2   9   1   42.31    4.38
  -3  -9  -1   16.67    2.49
   3   9   1   10.41    4.43
   3   9   1    8.61    2.56
   3   9   1   12.61    3.49
   3   9   1   10.73    4.30
   3   9   1   15.58    3.59
  -4  -9  -1   26.61    3.02
  -4  -9  -1   27.09    3.99
   4   9   1   23.51    4.73
   4   9   1   27.58    5.32
   4   9   1   28.33    6.20
   4   9   1   22.82    5.63
  -5  -9  -1    3.10    1.80
  -5  -9  -1    0.61    3.12
  -5  -9  -1    4.72    2.12
   5   9   1   -0.61    4.60
   5   9   1    6.20    4.33
   5   9   1   -2.21    5.73
   5   9   1    1.19    2.30
  -6  -9  -1    6.35    2.02
  -6  -9  -1    1.16    2.34
  -6  -9  -1    1.65    4.31
  -6  -9  -1    0.46    2.08
  -6  -9  -1    2.49    2.95
   6   9   1    1.14    4.61
   6   9   1   13.32    7.26
   6   9   1    1.83    2.73
   6   9   1    0.87    4.79
  -7  -9  -1    6.00    3.26
  -7  -9  -1    4.80    3.11
  -7  -9  -1   -8.86   10.27
  -7  -9  -1   15.67    4.52
   7   9   1   14.02    7.66
   7   9   1    2.00    2.24
   7   9   1    4.86    7.14
   7   9   1   12.07    6.29
  -8  -9  -1    6.90    3.43
  -8  -9  -1    7.26    3.63
  -8  -9  -1   13.80    8.92
   8   9   1   21.34    7.13
   8   9   1   10.71    4.61
   8   9   1    2.21    2.59
  -9  -9  -1   -4.69   11.75
  -9  -9  -1    7.18    7.22
  -9  -9  -1   12.95    4.76
   9   9   1    4.01    4.39
 -10  -9  -1   14.42    4.48
 -10  -9  -1   12.39   24.83
 -10  -9  -1   42.79   11.05
  10   9   1   16.89    8.76
  10   9   1    8.49    4.72
  -8  10   1   59.01   12.11
  -7  10   1   51.95    7.45
  -7  10   1   52.14    7.88
  -6  10   1   46.60    7.14
  -6  10   1   45.87    7.16
  -5  10   1   17.25    5.67
  -5  10   1   25.29    5.43
  -4  10   1    7.93    1.98
  -4  10   1   17.99    4.11
  -4  10   1   10.25    3.19
  -3  10   1    4.75    1.71
  -3  10   1    5.88    2.72
  -3  10   1    1.56    1.65
  -3  10   1   10.61    2.46
  -2  10   1    3.44    1.79
  -2  10   1    4.82    1.82
  -2  10   1    3.85    2.31
  -1  10   1    4.07    1.86
  -1  10   1    1.29    1.93
  -1  10   1    7.80    2.16
   0  10   1   -1.29    1.81
   0  10   1    1.28    2.55
   0  10   1    3.07    1.91
   0  10   1    3.98    2.44
   0  10   1    1.11    1.79
   1  10   1    2.29    1.97
   1  10   1    2.45    2.21
   1  10   1    6.01    2.26
   1  10   1    3.10    3.05
   2  10   1   -1.76    3.25
   2  10   1    1.07    2.02
   2  10   1    1.22    2.35
   2  10   1    7.96    2.95
   2  10   1   -2.90    4.10
   3  10   1   -0.50    4.26
   3  10   1    2.12    2.32
   3  10   1   14.07    5.58
   3  10   1    4.94    3.54
   3  10   1    3.00    2.58
   3  10   1    5.24    2.27
   3  10   1    8.51    3.32
  -4 -10  -1   15.81    2.55
   4  10   1   26.22    6.60
   4  10   1   25.13    6.48
   4  10   1   19.60    5.85
   4  10   1   11.60    3.05
   4  10   1   14.42    3.32
   4  10   1    9.98    4.24
   4  10   1   11.84    3.45
  -5 -10  -1    2.02    1.94
  -5 -10  -1    9.74    3.16
  -5 -10  -1    3.43    1.99
  -5 -10  -1    2.28    2.01
   5  10   1   12.81    6.75
   5  10   1    6.86    5.30
   5  10   1    4.08    4.21
   5  10   1    3.66    4.51
  -6 -10  -1   35.93    4.37
   6  10   1   49.09    9.00
   6  10   1   24.64    7.12
  -7 -10  -1   22.13    4.05
  -7 -10  -1   20.89    3.69
   7  10   1   35.73    7.29
   7  10   1   32.10    7.41
   7  10   1   11.59    3.62
  -8 -10  -1    6.42    3.15
  -8 -10  -1   10.91   10.87
  -8 -10  -1    1.24    3.38
   8  10   1    1.98    2.71
   8  10   1    9.41    5.16
   8  10   1    3.24    2.57
   8  10   1    4.26    3.14
  -9 -10  -1    0.19    6.06
  -9 -10  -1   18.43    4.22
   9  10   1   19.04    5.67
   9  10   1   10.73    7.80
  -8  11   1   97.80   12.38
  -8  11   1   79.55    9.87
  -7  11   1   64.76    8.20
  -6  11   1   58.84    7.75
  -6  11   1   62.32    7.68
  -5  11   1   22.84    5.25
  -5  11   1   14.79    6.02
  -4  11   1    4.92    2.80
  -4  11   1    0.67    1.59
  -4  11   1    2.33    3.75
  -4  11   1    3.60    3.17
  -4  11   1    0.12    1.51
  -3  11   1    3.79    1.91
  -3  11   1    3.61    1.94
  -3  11   1    7.10    2.75
  -2  11   1    1.12    2.16
  -2  11   1    1.09    1.76
  -2  11   1    1.09    1.66
  -1  11   1    4.76    2.07
  -1  11   1    1.92    2.13
  -1  11   1    7.60    2.22
   0  11   1   -0.67    1.84
   0  11   1    3.53    3.33
   0  11   1    2.96    2.87
   0  11   1    1.69    1.97
   1  11   1    8.60    4.33
   1  11   1    8.36    3.04
   1  11   1    8.51    2.62
   1  11   1   10.24    4.18
   1  11   1    5.34    2.44
   2  11   1   -0.87    2.50
   2  11   1    6.07    3.37
   2  11   1    7.10    5.32
   2  11   1   23.00   11.79
   2  11   1    1.92    2.32
   3  11   1   23.63    6.85
   3  11   1   14.98    4.40
   3  11   1    6.23    5.97
   3  11   1    5.20    3.36
   3  11   1   13.22    5.36
   4  11   1    2.73    2.60
   4  11   1    2.76    3.02
   4  11   1    3.87    4.16
   4  11   1    6.72    5.79
   4  11   1    6.07    2.72
  -5 -11  -1   15.04    3.13
  -5 -11  -1   11.76    2.67
   5  11   1   11.14    3.21
   5  11   1   10.28    3.40
   5  11   1   10.91    3.25
   5  11   1   15.41    6.47
   5  11   1    7.11    5.17
  -6 -11  -1   25.31    5.57
  -6 -11  -1   42.00    4.91
   6  11   1   29.31    5.27
   6  11   1   33.53    5.13
   6  11   1   44.17    7.27
   6  11   1   30.48    5.44
  -7 -11  -1   12.36    3.61
  -7 -11  -1    5.85    3.09
   7  11   1    5.55    3.01
   7  11   1   17.60    6.61
   7  11   1    2.20    2.86
   7  11   1    0.47    2.79
   7  11   1   11.53    5.83
  -8 -11  -1    8.90    3.94
   8  11   1    5.15    2.96
   8  11   1   11.24    4.02
   8  11   1   21.25    6.12
   8  11   1   12.38    3.80
  -8  12   1  106.47   12.99
  -7  12   1   65.99    8.58
  -7  12   1   60.10    8.23
  -6  12   1   46.10    8.33
  -6  12   1   49.94    6.67
  -5  12   1   26.44    5.84
  -5  12   1   28.69    6.55
  -4  12   1    0.67    1.76
  -4  12   1    4.43    2.86
  -4  12   1    6.26    4.07
  -4  12   1    4.77    3.78
  -3  12   1    2.24    1.77
  -3  12   1   -1.03    2.16
  -3  12   1    0.34    1.63
  -3  12   1   -0.40    1.60
  -2  12   1    5.88    2.28
  -2  12   1   10.82    2.72
  -2  12   1    2.85    1.84
  -1  12   1   15.29    3.05
  -1  12   1   13.89    2.81
  -1  12   1   15.37    3.16
   0  12   1    0.73    2.00
   0  12   1    4.48    2.52
   0  12   1    4.00    2.25
   0  12   1    7.99    3.56
   1  12   1    3.29    2.33
   1  12   1    4.90    2.68
   1  12   1    9.71    4.30
   2  12   1   28.13    6.76
   2  12   1   44.43    7.02
   2  12   1   30.00    5.24
   3  12   1   23.30    4.61
   3  12   1    4.05    2.99
   3  12   1   12.56    5.74
   4  12   1    2.91    2.64
   4  12   1   -0.63    2.51
   4  12   1    5.18    4.05
   4  12   1    1.11    2.69
   4  12   1    1.20    5.67
   5  12   1    8.37    4.71
   5  12   1    5.11    6.26
  -6 -12  -1   30.47    4.75
   6  12   1   29.62    7.17
   6  12   1   35.50    4.89
   6  12   1   34.75    8.08
  -7 -12  -1    8.56    3.31
   7  12   1    7.60    4.12
   7  12   1   22.94    6.63
   7  12   1    6.54    6.55
   7  12   1    5.79    4.94
   7  12   1    8.38    3.36
   8  12   1    7.64    3.19
   8  12   1    9.42    3.17
   8  12   1   12.91    3.68
  -6  13   1   21.97    7.43
  -5  13   1    4.88    5.39
  -4  13   1    3.65    1.96
  -4  13   1    7.68    3.05
  -3  13   1    7.14    2.23
  -3  13   1    9.33    2.90
  -2  13   1    3.20    2.17
  -2  13   1   10.17    2.39
  -2  13   1    3.47    2.48
  -1  13   1   -0.32    1.92
  -1  13   1    3.89    2.02
  -1  13   1   -0.72    1.88
   0  13   1   33.08    4.68
   0  13   1   26.34    3.86
   1  13   1   31.40    6.55
   1  13   1   27.63    6.13
   2  13   1   32.29    3.91
   2  13   1   19.45    6.01
   3  13   1   62.62    8.54
   4  13   1    4.03    3.13
   4  13   1   22.40    5.57
   4  13   1    7.43    2.92
   4  13   1   10.68    3.22
   6  13   1    8.42    5.60
   6  13   1    3.94    2.57
   6  13   1    0.60    4.20
   7  13   1   85.41   13.44
  -4  14   1   -3.61    2.46
  -4  14   1   -4.71    1.71
  -3  14   1   -1.21    2.01
  -3  14   1    7.21    2.78
  -3  14   1    0.83    1.80
  -2  14   1   14.58    3.01
  -2  14   1   13.36    2.83
  -1  14   1   10.95    2.76
  -1  14   1    9.90    2.64
  -1  14   1    4.16    2.30
   0  14   1   40.96    5.15
   0  14   1   53.67    5.41
   1  14   1   54.86    5.35
   1  14   1   43.07    7.05
   2  14   1   30.94    7.14
   3  14   1   55.33    7.85
   4  14   1   51.22    8.65
  -3  15   1    6.83    2.67
  -3  15   1    8.99    3.12
  -2  15   1   14.30    2.88
   0  15   1   50.07    5.61
   1  15  -2   22.42    4.84
   0  15  -2    3.42    2.95
   0  15  -2    3.99    2.13
   0  15  -2   10.54    3.80
  -1  15  -2    8.28    2.48
  -1  15  -2    5.04    3.28
  -1  15  -2    0.88    2.50
  -2  15  -2    4.21    4.10
  -2  15  -2    3.87    2.35
   4  14  -2   22.83    5.72
   4  14  -2   31.13    7.35
   3  14  -2   22.68    4.99
   3  14  -2   19.06    5.84
   2  14  -2   42.01    6.41
  -1  14  -2   22.47    4.31
  -1  14  -2   28.62    3.44
  -3  14  -2   39.67    6.03
  -4  14  -2   30.67    8.59
  -4  14  -2   11.60    3.01
  -4  14  -2   17.84    6.43
   6  13  -2   22.63    5.85
   4  13  -2   13.06    5.09
   4  13  -2   12.09    5.65
   3  13  -2   13.36    5.19
   3  13  -2    8.55    4.60
   3  13  -2    2.83    2.63
   2  13  -2   17.98    5.34
  -3  13  -2    8.28    5.21
  -4  13  -2   29.45    6.59
   6  12  -2   21.71    6.27
   6  12  -2    6.11    3.14
   6  12  -2    3.93    3.06
   6  12  -2   13.54    3.60
  -6 -12   2    6.77    3.47
   5  12  -2    3.82    2.94
   5  12  -2   21.94    8.70
   5  12  -2    2.29    2.89
   5  12  -2    2.27    2.85
   4  12  -2   13.53    5.22
   4  12  -2    5.32    2.81
   4  12  -2    5.65    2.81
   4  12  -2   11.80    4.90
   3  12  -2   10.37    4.62
   3  12  -2    2.31    4.34
   2  12  -2   16.67    4.48
   1  12  -2    0.41    2.24
   1  12  -2    6.98    4.07
  -1  12  -2    4.69    2.70
  -1  12  -2    2.66    1.81
  -1  12  -2   -1.63    1.94
  -2  12  -2    1.34    1.55
  -2  12  -2    1.27    3.33
  -2  12  -2   -2.23    2.31
  -2  12  -2    1.55    2.03
  -2  12  -2    1.72    1.80
  -3  12  -2    0.08    1.90
  -3  12  -2    1.77    2.42
  -3  12  -2   -1.52    1.87
  -4  12  -2    5.76    2.27
  -4  12  -2    8.55    2.74
  -4  12  -2    8.08    3.02
  -7  12  -2   30.77   10.86
  -8  12  -2   78.50   12.35
   8  11  -2    3.63    3.39
   8  11  -2    3.66    4.91
   8  11  -2    0.43    2.66
   8  11  -2    3.84    3.22
  -8 -11   2    3.52    3.50
  -8 -11   2   -2.31    2.37
   7  11  -2   12.04    5.54
   7  11  -2    1.23    2.98
   7  11  -2    8.54    3.55
  -7 -11   2    5.49    5.35
   6  11  -2   10.14    5.41
   6  11  -2    4.38    3.04
   6  11  -2    6.71    2.92
   6  11  -2   16.35    7.71
   6  11  -2   -0.04    2.48
  -6 -11   2    0.80    2.82
   5  11  -2   14.05    3.81
   5  11  -2   12.89    3.58
   5  11  -2   10.21    3.61
   5  11  -2   24.09    6.54
   5  11  -2   20.40    6.04
  -5 -11   2   12.75    3.19
   4  11  -2    1.87    2.68
   4  11  -2   -0.03    4.61
   4  11  -2    3.15    4.68
   4  11  -2    1.19    2.71
   4  11  -2    1.08    2.42
  -4 -11   2   -0.86    1.40
  -4 -11   2    0.95    2.07
   3  11  -2   12.26    3.06
   3  11  -2   14.95    4.68
   3  11  -2   10.23    3.03
   3  11  -2    8.54    3.03
   3  11  -2   17.08    6.76
   2  11  -2   13.22    4.49
   1  11  -2    2.05    2.16
   1  11  -2    4.79    2.40
   1  11  -2    7.20    3.38
   0  11  -2    3.43    2.40
   0  11  -2    4.10    2.06
   0  11  -2    3.17    3.01
  -1  11  -2   14.54    3.05
  -1  11  -2   18.85    2.48
  -1  11  -2   21.36    3.02
  -1  11  -2   26.89    4.08
  -2  11  -2   14.19    2.84
  -2  11  -2   19.72    2.78
  -2  11  -2   20.28    3.08
  -2  11  -2   16.27    2.53
  -3  11  -2   13.15    3.76
  -3  11  -2    5.06    2.51
  -3  11  -2    5.05    2.14
  -3  11  -2    7.20    2.42
  -4  11  -2    5.21    2.18
  -4  11  -2    5.10    2.58
  -5  11  -2    1.16    4.19
  -5  11  -2   -0.26    1.89
  -5  11  -2   -1.72    5.16
  -6  11  -2    2.38    6.16
  -6  11  -2    9.20    3.74
  -6  11  -2    3.65    2.20
  -7  11  -2    4.01    8.12
  -7  11  -2   13.44    6.66
  -8  11  -2   -0.66   10.51
  -9  11  -2   96.97   13.82
   9  10  -2    4.01    3.30
   9  10  -2    4.88    3.81
   9  10  -2    7.79    6.16
  -9 -10   2   16.19    5.47
  -9 -10   2   11.91    4.21
   8  10  -2    8.37    4.79
   8  10  -2    2.17    2.81
   8  10  -2    1.26    3.14
  -8 -10   2   25.21   11.29
  -8 -10   2    1.05    3.56
  -8 -10   2   10.41    3.93
   7  10  -2   -0.37    2.51
   7  10  -2    5.12    4.81
   7  10  -2    1.71    2.67
   7  10  -2    2.54    2.99
  -7 -10   2   -0.65    3.20
  -7 -10   2    7.82    2.98
  -7 -10   2    7.12    2.28
   6  10  -2    8.69    6.39
   6  10  -2    2.71    2.65
   6  10  -2   -0.01    2.80
   6  10  -2    5.74    2.76
  -6 -10   2    7.24    1.83
  -6 -10   2    1.97    3.58
  -6 -10   2    2.76    5.58
   5  10  -2   39.82   13.59
   5  10  -2   21.16    5.42
   5  10  -2   -0.45    4.36
   5  10  -2    2.30    2.71
   5  10  -2    2.69    2.37
   4  10  -2   -1.71    2.41
   4  10  -2   -0.62    4.36
   4  10  -2   -0.03    5.50
   4  10  -2    2.90    4.09
   4  10  -2    0.48    2.31
   4  10  -2   -1.28    4.00
  -4 -10   2    0.23    1.95
  -4 -10   2   -0.13    1.81
   3  10  -2    3.06    2.32
   3  10  -2    9.55    2.73
   3  10  -2    8.18    2.72
   3  10  -2   20.75    5.91
   3  10  -2    5.30    4.22
   3  10  -2    6.07    3.89
  -3 -10   2    7.06    2.02
  -3 -10   2    5.10    2.07
   2  10  -2    8.22    2.75
   2  10  -2   13.88    3.60
   2  10  -2   20.84    4.75
   2  10  -2   11.84    2.84
   2  10  -2   10.97    2.60
  -2 -10   2    7.22    2.27
   1  10  -2   36.28    4.06
   1  10  -2   33.27    4.41
   1  10  -2   38.15    5.40
   0  10  -2    9.75    2.58
   0  10  -2   17.30    3.65
   0  10  -2   11.76    2.45
   0  10  -2   17.18    3.69
  -1  10  -2    4.14    2.33
  -1  10  -2    2.15    1.40
  -1  10  -2    1.68    1.80
  -1  10  -2    3.34    2.52
  -1  10  -2    4.39    1.69
  -2  10  -2    7.14    2.71
  -2  10  -2    2.97    1.84
  -2  10  -2    3.81    1.91
  -2  10  -2    4.15    2.09
  -2  10  -2    1.56    1.45
  -3  10  -2   32.01    3.43
  -3  10  -2   26.28    3.50
  -4  10  -2   33.14    4.16
  -4  10  -2   33.48    4.93
  -4  10  -2   36.21    3.78
  -5  10  -2    3.52    9.45
  -5  10  -2    6.10    2.11
  -6  10  -2    5.59    5.40
  -6  10  -2    4.00    2.06
  -6  10  -2    5.38    3.51
  -7  10  -2   24.37    7.30
  -8  10  -2   13.38   10.23
  -8  10  -2    6.05    2.65
  -8  10  -2   10.59    8.60
  -9  10  -2   10.98    3.77
  -9  10  -2   16.56    3.05
  10   9  -2    6.40    3.39
  10   9  -2   12.59    6.06
  10   9  -2    9.26    4.55
 -10  -9   2   24.44    7.16
 -10  -9   2   17.60    5.67
   9   9  -2    1.10    2.75
   9   9  -2    3.78    3.28
   9   9  -2   -0.80    2.42
  -9  -9   2    7.33    4.28
  -9  -9   2    6.01   14.42
  -9  -9   2    2.89    4.17
   8   9  -2    1.70    2.46
   8   9  -2   25.14    7.21
   8   9  -2    2.59    2.85
   8   9  -2    9.80    3.65
  -8  -9   2    8.06    3.71
  -8  -9   2    9.56    3.73
  -8  -9   2    2.83    3.63
   7   9  -2    5.16    4.53
   7   9  -2   -1.33    2.79
   7   9  -2    0.64    2.54
   7   9  -2    2.47    2.72
  -7  -9   2    3.45    3.25
  -7  -9   2   10.27    8.06
  -7  -9   2    5.16    2.75
  -7  -9   2    8.96    3.38
   6   9  -2    3.93    2.52
   6   9  -2    5.16    2.86
   6   9  -2    6.52    5.85
   6   9  -2   11.04    4.94
   6   9  -2    5.49    3.06
  -6  -9   2    7.72    3.24
  -6  -9   2    3.54    2.27
  -6  -9   2   10.46    6.61
  -6  -9   2    5.45    2.06
  -6  -9   2    8.36    3.39
   5   9  -2   -1.07    3.94
   5   9  -2   -1.28    2.28
   5   9  -2    6.15    3.55
   5   9  -2    0.23    3.29
   5   9  -2   10.17    5.08
   5   9  -2    3.31    5.77
  -5  -9   2    3.24    1.91
  -5  -9   2    0.92    1.38
  -5  -9   2    5.68    4.36
  -5  -9   2    2.54    2.43
   4   9  -2    2.61    2.11
   4   9  -2    2.75    2.53
   4   9  -2    1.55    2.56
   4   9  -2    3.26    5.05
   4   9  -2    6.01    4.13
   4   9  -2    8.99    3.98
  -4  -9   2    2.92    2.54
  -4  -9   2    2.93    2.29
  -4  -9   2    2.06    2.49
  -4  -9   2    2.40    1.55
  -4  -9   2    4.04    1.90
   3   9  -2   -5.21    3.04
   3   9  -2   -0.35    1.96
   3   9  -2   -2.04    3.39
   3   9  -2    6.11    4.17
   3   9  -2   -2.43    2.20
   3   9  -2   -0.18    2.04
  -3  -9   2    0.38    1.76
  -3  -9   2    0.73    1.77
  -3  -9   2    1.33    1.94
   2   9  -2    3.85    3.67
   2   9  -2    1.24    2.58
   2   9  -2   -0.64    1.75
   2   9  -2   -1.61    1.96
   2   9  -2    0.05    3.15
   2   9  -2    0.81    2.09
  -2  -9   2    0.06    1.66
   1   9  -2   -2.67    2.07
   1   9  -2   -0.54    1.72
   1   9  -2   -1.82    2.77
   1   9  -2    1.95    1.96
   1   9  -2   -1.25    2.12
   1   9  -2   -3.00    3.34
  -1  -9   2   -1.40    1.49
   0   9  -2   60.40    5.52
   0   9  -2   57.42    5.56
   0   9  -2   58.65    5.76
   0   9  -2   63.60    5.40
  -1   9  -2    4.29    1.69
  -1   9  -2    4.36    2.12
  -1   9  -2    3.09    2.18
  -1   9  -2    5.06    1.89
  -1   9  -2    4.46    1.50
  -2   9  -2    0.97    1.75
  -2   9  -2    0.35    2.15
  -2   9  -2    0.41    1.81
  -2   9  -2    2.77    1.87
  -3   9  -2   18.61    3.02
  -3   9  -2   27.25    3.36
  -4   9  -2    2.86    1.80
  -4   9  -2    3.95    3.07
  -4   9  -2    4.53    2.33
  -5   9  -2    1.31    3.59
  -5   9  -2   -1.39    1.64
  -5   9  -2    0.33    3.80
  -6   9  -2    2.35    3.28
  -6   9  -2    4.08    4.84
  -6   9  -2    1.18    1.77
  -7   9  -2   25.79    6.95
  -7   9  -2   14.06    6.34
  -7   9  -2   13.12    4.05
  -7   9  -2   10.04    2.85
  -7   9  -2    6.46    2.58
  -8   9  -2   42.97    9.31
  -9   9  -2    5.70    2.90
  -9   9  -2    3.32    2.64
 -10  -8   2   17.77    5.12
 -10  -8   2   20.84    5.51
   9   8  -2    3.27    2.79
   9   8  -2    7.54    3.73
   9   8  -2    9.55    4.53
  -9  -8   2   12.97    4.75
  -9  -8   2   28.12   12.30
  -9  -8   2   12.53    4.84
   8   8  -2    2.83    2.67
   8   8  -2    9.21    3.23
   8   8  -2    0.78    4.05
   8   8  -2   -0.06    2.77
   8   8  -2   20.09    7.01
  -8  -8   2   16.43    9.40
  -8  -8   2    3.26    3.73
  -8  -8   2   15.79    4.08
  -8  -8   2    4.86    3.93
   7   8  -2    5.42    6.28
  -7  -8   2   11.56    3.92
  -7  -8   2    3.31    3.58
  -7  -8   2    7.41    7.21
   6   8  -2    5.46    2.82
   6   8  -2    9.01    4.52
   6   8  -2   11.71    5.36
   6   8  -2   14.80    8.27
   6   8  -2    8.33    2.83
   6   8  -2    6.69    3.17
  -6  -8   2    7.26    2.31
  -6  -8   2    4.51    2.83
  -6  -8   2    5.73    3.43
  -6  -8   2    6.88    3.63
  -6  -8   2   12.65    5.71
   5   8  -2    8.22    3.93
   5   8  -2    2.57    2.41
   5   8  -2    0.76    4.70
   5   8  -2    3.81    2.58
   5   8  -2    2.89    2.61
   5   8  -2    2.51    4.38
  -5  -8   2    2.76    2.89
  -5  -8   2    9.23    4.02
  -5  -8   2    3.68    2.80
  -5  -8   2    2.99    2.32
  -5  -8   2    1.79    1.77
  -5  -8   2    3.25    1.89
   4   8  -2   -1.76    1.74
   4   8  -2   -5.07    3.29
   4   8  -2    0.25    3.43
   4   8  -2   -1.10    2.28
   4   8  -2   -1.92    1.95
   4   8  -2    2.74    4.15
  -4  -8   2    0.24    1.93
  -4  -8   2    0.44    1.16
  -4  -8   2   -0.56    1.66
  -4  -8   2   -1.04    2.77
  -4  -8   2    4.32    2.47
   3   8  -2   16.12    4.21
   3   8  -2   16.09    3.07
   3   8  -2   12.03    3.55
   3   8  -2   14.87    4.39
   3   8  -2   13.73    2.91
   3   8  -2   13.37    2.92
  -3  -8   2   18.77    2.91
  -3  -8   2   16.51    2.10
  -3  -8   2   15.86    3.01
  -3  -8   2   14.07    2.80
  -3  -8   2   11.00    2.62
   2   8  -2   38.86    5.67
   2   8  -2   37.48    4.22
   2   8  -2   39.53    4.31
   2   8  -2   38.02    4.20
   2   8  -2   40.01    5.26
   2   8  -2   38.54    4.73
  -2  -8   2   47.12    4.19
  -2  -8   2   38.60    3.73
  -2  -8   2   41.15    4.14
   1   8  -2   22.94    3.67
   1   8  -2   16.34    3.17
   1   8  -2   22.83    2.87
   1   8  -2   24.08    3.29
   1   8  -2   20.58    2.87
  -1  -8   2   19.61    2.85
   0   8  -2    2.79    1.96
   0   8  -2    1.19    1.79
   0   8  -2    3.85    1.99
  -1   8  -2   23.36    2.77
  -1   8  -2   15.68    2.27
  -1   8  -2   20.89    2.90
  -1   8  -2   17.05    2.11
  -2   8  -2   23.75    3.15
  -2   8  -2   18.31    2.58
  -3   8  -2    1.87    2.09
  -3   8  -2    1.36    1.49
  -3   8  -2    3.42    1.84
  -4   8  -2   11.27    2.73
  -4   8  -2   11.61    2.29
  -4   8  -2   18.27    3.40
  -5   8  -2   -0.70    3.09
  -5   8  -2    1.73    1.75
  -5   8  -2   -0.80    2.75
  -6   8  -2   12.19    4.61
  -6   8  -2    6.09    3.53
  -6   8  -2    8.09    2.53
  -6   8  -2    3.73    2.40
  -6   8  -2    6.33    2.17
  -7   8  -2   18.93    3.34
  -7   8  -2   20.78    3.84
  -8   8  -2   25.89    8.43
  -8   8  -2   41.74    8.09
  -9   8  -2   38.75   11.24
  -9   8  -2   20.77    8.98
 -10   8  -2    3.49    2.93
 -10   8  -2   10.84    8.00
 -11   8  -2   10.33    3.03
  11   7  -2   15.03    4.76
 -11  -7   2   24.93    6.09
 -11  -7   2   20.44    5.96
  10   7  -2   48.09    9.48
   9   7  -2   38.03    8.58
   8   7  -2   18.45    7.91
   8   7  -2    2.93    4.02
  -8  -7   2    4.22    7.55
  -8  -7   2   10.93    4.44
   7   7  -2    2.54    2.41
   7   7  -2    6.63    3.12
   7   7  -2   -1.93    3.53
   7   7  -2   10.20    5.72
  -7  -7   2    5.48    5.49
  -7  -7   2   15.09    4.72
  -7  -7   2    3.96    2.86
  -7  -7   2    5.52    3.65
  -7  -7   2    0.51    4.00
  -7  -7   2    1.95    2.02
   6   7  -2    1.05    2.30
   6   7  -2    2.08    3.82
   6   7  -2    4.02    4.79
   6   7  -2   -0.02    2.23
   6   7  -2    0.89    2.51
  -6  -7   2    6.47    4.38
  -6  -7   2    5.00    2.83
  -6  -7   2   -0.42    3.50
  -6  -7   2    0.80    3.22
  -6  -7   2    7.52    3.22
  -6  -7   2    2.57    1.93
   5   7  -2   13.20    4.28
   5   7  -2    8.70    2.86
   5   7  -2    8.93    4.25
   5   7  -2   11.37    4.63
   5   7  -2    8.15    2.62
   5   7  -2    7.58    2.61
  -5  -7   2   15.43    2.84
  -5  -7   2    5.85    2.27
  -5  -7   2    9.04    3.25
  -5  -7   2   11.00    3.40
  -5  -7   2    8.90    2.97
  -5  -7   2   14.49    4.11
   4   7  -2   56.77    6.31
   4   7  -2   57.69    5.49
   4   7  -2   54.72    5.49
   4   7  -2   63.58    6.85
   4   7  -2   51.28    5.41
   4   7  -2   54.13    6.87
  -4  -7   2   59.70    5.67
  -4  -7   2   49.15    5.25
  -4  -7   2   57.86    5.74
  -4  -7   2   63.34    6.98
  -4  -7   2   61.42    6.28
  -4  -7   2   50.21    4.65
   3   7  -2   36.70    5.06
   3   7  -2   28.50    3.58
   3   7  -2   30.65    4.58
   3   7  -2   28.40    3.64
   3   7  -2   22.11    4.02
   3   7  -2   28.96    3.55
  -3  -7   2   29.08    2.49
  -3  -7   2   21.57    3.23
  -3  -7   2   32.55    3.48
  -3  -7   2   26.69    3.07
  -3  -7   2   33.08    3.65
  -3  -7   2   28.84    3.54
   2   7  -2    8.64    3.00
   2   7  -2    6.92    2.02
   2   7  -2    6.04    2.73
   2   7  -2    7.45    2.02
   2   7  -2    4.19    2.32
   2   7  -2    6.42    2.19
  -2  -7   2    6.95    1.93
  -2  -7   2    8.55    1.98
  -2  -7   2    5.77    1.72
   1   7  -2   28.07    3.26
   1   7  -2   23.67    3.18
   1   7  -2   23.94    2.85
   1   7  -2   26.94    3.43
   1   7  -2   22.36    3.52
  -1  -7   2   22.18    2.78
   0   7  -2    2.83    1.27
   0   7  -2    6.27    1.63
   0   7  -2    3.05    1.58
   0  -7   2    0.95    1.26
  -1   7  -2   41.06    3.78
  -1   7  -2   40.91    3.84
  -1   7  -2   39.88    3.67
  -1   7  -2   40.77    3.63
  -2   7  -2   25.49    2.72
  -2   7  -2   26.00    2.80
  -2   7  -2   24.00    2.98
  -3   7  -2   36.39    3.34
  -3   7  -2   28.47    3.53
  -4   7  -2   15.11    2.72
  -4   7  -2   14.29    2.33
  -4   7  -2   13.98    2.80
  -4   7  -2   12.45    2.31
   4  -7   2   10.81    2.09
  -5   7  -2    2.17    2.05
  -5   7  -2    2.73    1.65
  -5   7  -2    2.36    2.50
  -5   7  -2    3.56    2.72
  -5   7  -2    1.20    1.61
   5  -7   2    0.50    1.34
  -6   7  -2    1.64    3.56
  -6   7  -2    5.50    1.96
  -6   7  -2    0.84    2.14
  -6   7  -2    1.48    1.84
  -6   7  -2    0.98    3.08
   6  -7   2    2.29    1.36
  -7   7  -2   16.40    3.56
  -7   7  -2   21.10    3.20
   7  -7   2   15.63    2.26
  -8   7  -2    5.97    6.39
  -8   7  -2    1.15    2.20
  -8   7  -2    2.76    2.63
  -8   7  -2   16.51    6.41
   8  -7   2   -1.10    2.42
  -9   7  -2   27.38    4.84
  -9   7  -2   31.22    5.10
 -10   7  -2    4.55    3.05
 -10   7  -2   11.34    7.46
 -10   7  -2    4.47    3.08
 -11   7  -2   24.11    7.66
  11   6  -2   -1.11    2.38
  11   6  -2    4.97    3.60
  11   6  -2   -0.75    4.26
 -11  -6   2   20.58    6.46
  10   6  -2    5.63    3.58
  10   6  -2    1.51    4.13
 -10  -6   2   12.62    6.04
 -10  -6   2    9.15    4.99
   9   6  -2   36.78    7.48
   9   6  -2    8.40    4.70
  -9  -6   2   31.33    9.55
  -9  -6   2   23.51    6.71
  -9  -6   2   17.32    5.02
   8   6  -2    2.15    2.50
   8   6  -2    2.44    8.21
   8   6  -2   -1.38    2.70
   8   6  -2    4.19    2.81
   8   6  -2    3.85    6.88
   8   6  -2    2.13    4.08
  -8  -6   2   -0.02    5.13
  -8  -6   2    1.89    3.27
  -8  -6   2   17.29    7.07
  -8  -6   2    1.78    3.66
  -8  -6   2    3.89    4.19
   7   6  -2    3.01    2.38
   7   6  -2    0.68    3.62
   7   6  -2    0.02    2.26
   7   6  -2   -2.90    4.92
   7   6  -2    2.80    8.44
   7   6  -2    0.98    2.80
  -7  -6   2   -2.60    4.29
  -7  -6   2    2.66    3.04
  -7  -6   2   -2.19    3.53
  -7  -6   2   -3.19    4.55
  -7  -6   2    2.83    2.33
  -7  -6   2    8.63    4.64
   6   6  -2    6.01    2.65
   6   6  -2   -1.15    3.90
   6   6  -2    4.00    4.26
   6   6  -2    0.97    2.14
   6   6  -2    4.33    2.53
   6   6  -2    2.53    3.83
  -6  -6   2    0.63    3.76
  -6  -6   2    0.77    3.18
  -6  -6   2    2.91    2.76
  -6  -6   2   -0.27    1.72
  -6  -6   2    0.19    3.82
  -6  -6   2    4.55    3.52
   5   6  -2    9.57    4.00
   5   6  -2   10.48    3.07
   5   6  -2   11.06    2.75
   5   6  -2   10.82    2.74
   5   6  -2   17.38    4.50
   5   6  -2   12.17    4.24
  -5  -6   2   14.48    4.05
  -5  -6   2   14.02    3.62
  -5  -6   2   11.58    3.78
  -5  -6   2   12.33    2.73
  -5  -6   2   15.17    3.25
   4   6  -2   -0.09    2.96
   4   6  -2    2.62    1.97
   4   6  -2    3.65    3.05
   4   6  -2    3.46    2.01
   4   6  -2    2.99    2.70
   4   6  -2   -0.29    1.95
  -4  -6   2    0.30    2.34
  -4  -6   2    1.65    1.59
  -4  -6   2    3.18    2.42
  -4  -6   2    2.07    1.68
  -4  -6   2    3.06    3.26
  -4  -6   2    2.69    2.04
   3   6  -2    9.76    2.23
   3   6  -2   12.43    3.14
   3   6  -2   10.30    2.22
   3   6  -2    5.92    2.52
   3   6  -2   11.90    2.48
  -3  -6   2   11.45    2.37
  -3  -6   2    9.38    1.50
  -3  -6   2    8.19    3.79
   2   6  -2    4.48    2.09
   2   6  -2    5.41    2.56
   2   6  -2    7.95    2.62
   2   6  -2    5.65    1.96
   2   6  -2    5.53    1.93
   2   6  -2    6.86    2.24
  -2  -6   2    3.14    1.75
  -2  -6   2    6.02    1.76
  -2  -6   2    4.34    1.64
  -2  -6   2    6.38    1.78
   1   6  -2   21.99    3.06
   1   6  -2   21.64    2.77
   1   6  -2   27.20    2.88
   1   6  -2   19.97    2.81
  -1  -6   2   18.80    2.16
  -1  -6   2   19.41    2.53
  -1  -6   2   20.62    2.60
   0   6  -2   14.17    2.40
   0   6  -2   26.00    3.14
   0   6  -2   22.49    2.51
   0   6  -2   24.64    2.37
   0   6  -2   18.31    2.50
   0   6  -2   17.23    2.64
   0  -6   2   20.28    2.47
  -1   6  -2   14.41    2.45
  -1   6  -2   15.87    2.13
  -1   6  -2   15.50    2.11
  -1   6  -2   15.34    2.21
  -2   6  -2    9.08    1.97
  -2   6  -2   12.09    1.84
  -2   6  -2    9.87    1.76
   2  -6   2    8.83    1.90
  -3   6  -2   49.87    4.38
  -3   6  -2   48.63    4.35
  -3   6  -2   47.25    4.26
   3  -6   2   47.67    4.37
  -4   6  -2   14.10    2.20
  -4   6  -2   12.42    2.43
  -4   6  -2   15.79    2.32
  -4   6  -2   17.20    2.84
  -4   6  -2   14.58    2.53
   4  -6   2   15.29    2.12
  -5   6  -2   -0.24    1.96
  -5   6  -2    4.59    2.89
  -5   6  -2    0.31    1.59
  -5   6  -2    0.68    1.57
  -5   6  -2    1.88    2.24
   5  -6   2   -0.28    1.68
   5  -6   2    1.42    1.32
   5  -6   2    1.34    1.59
  -6   6  -2   25.46    3.90
  -6   6  -2   24.22    3.20
  -6   6  -2   35.17    4.96
  -6   6  -2   26.47    3.39
   6  -6   2   26.43    3.41
   6  -6   2   25.95    2.75
   6  -6   2   29.14    3.65
  -7   6  -2   -0.74    2.42
  -7   6  -2    3.05    3.93
  -7   6  -2    0.56    1.94
  -7   6  -2    3.14    4.83
   7  -6   2    2.26    2.40
   7  -6   2    3.83    2.67
   7  -6   2    2.63    1.35
  -8   6  -2   -0.99    5.97
  -8   6  -2    3.20    2.39
  -8   6  -2    7.48    5.47
   8  -6   2   13.07    3.27
  -9   6  -2   18.98    7.06
  -9   6  -2    0.99    2.85
  -9   6  -2   18.45    7.32
  -9   6  -2    5.60    4.63
   9  -6   2    5.13    2.56
   9  -6   2    3.72    3.18
 -10   6  -2   -0.38    6.54
 -10   6  -2   -0.42    2.58
 -10   6  -2    0.68    2.83
 -11   6  -2    3.23    3.17
 -11   6  -2    2.68    2.89
 -11   6  -2   10.24    6.77
  11  -6   2   10.90    5.69
  11   5  -2    5.81    4.90
  11   5  -2   -0.56    2.47
  11   5  -2    7.19    3.84
 -11  -5   2    6.25    6.46
 -11  -5   2   14.29    5.77
  10   5  -2    9.56    3.79
  10   5  -2    7.93    4.66
  10   5  -2    3.84    2.76
  10   5  -2    8.67    2.95
 -10  -5   2   17.12    7.17
 -10  -5   2   10.14    5.11
   9   5  -2    8.35    4.49
   9   5  -2   17.99    7.07
   9   5  -2    3.68    2.52
   9   5  -2    3.90    2.46
   9   5  -2    4.50    3.26
  -9  -5   2   19.69    7.95
  -9  -5   2    6.19    4.29
  -9  -5   2    1.80    4.15
  -9  -5   2   -5.76    5.75
   8   5  -2    2.62    2.56
   8   5  -2    2.30    2.94
   8   5  -2    1.76    5.59
   8   5  -2    6.86    6.20
   8   5  -2    2.34    4.74
   8   5  -2    2.52    2.89
  -8  -5   2   -0.44    5.59
  -8  -5   2   -1.41    1.96
  -8  -5   2   -4.30    5.41
  -8  -5   2   -1.74    3.69
  -8  -5   2    5.48    4.67
  -8  -5   2    4.89    3.44
   7   5  -2   -1.59    4.22
   7   5  -2   -2.19    2.37
   7   5  -2    0.09    2.04
   7   5  -2    0.14    2.11
   7   5  -2    2.56    4.65
   7   5  -2    2.05    3.57
  -7  -5   2    1.45    3.91
  -7  -5   2   -1.51    3.50
  -7  -5   2    3.82    2.90
  -7  -5   2    0.60    5.35
  -7  -5   2    0.05    3.54
  -7  -5   2    2.52    1.89
   6   5  -2    3.13    3.62
   6   5  -2    1.06    2.58
   6   5  -2   -1.80    1.94
   6   5  -2   -0.82    1.99
   6   5  -2    2.87    3.90
   6   5  -2   -0.17    3.83
  -6  -5   2    0.35    3.23
  -6  -5   2    0.68    3.41
  -6  -5   2   -0.18    4.79
  -6  -5   2   -0.01    1.61
  -6  -5   2    1.30    3.28
  -6  -5   2    1.63    2.46
   5   5  -2    5.96    2.20
   5   5  -2    4.09    3.32
   5   5  -2    6.90    3.40
   5   5  -2    2.41    2.28
   5   5  -2    3.60    2.14
   5   5  -2    4.12    3.06
  -5  -5   2    4.21    3.04
  -5  -5   2    2.63    2.72
  -5  -5   2    3.89    2.59
  -5  -5   2    4.68    2.60
  -5  -5   2    8.09    3.93
  -5  -5   2    4.70    2.10
   4   5  -2    5.58    2.56
   4   5  -2    8.13    2.41
   4   5  -2    7.95    2.15
   4   5  -2    8.56    3.33
   4   5  -2   10.54    2.50
  -4  -5   2    8.36    1.99
  -4  -5   2    8.01    2.38
  -4  -5   2    4.91    2.64
  -4  -5   2    6.45    2.70
  -4  -5   2    7.04    2.29
  -4  -5   2    7.86    3.56
   3   5  -2   56.95    4.94
   3   5  -2   47.21    4.94
   3   5  -2   49.73    5.15
   3   5  -2   53.00    5.35
   3   5  -2   44.84    4.71
   3   5  -2   51.96    4.90
  -3  -5   2   45.15    4.83
  -3  -5   2   51.23    4.89
  -3  -5   2   45.35    4.36
  -3  -5   2   55.89    4.84
  -3  -5   2   52.85    4.97
  -3  -5   2   47.79    4.68
   2   5  -2   37.76    4.50
   2   5  -2   36.64    4.30
   2   5  -2   40.64    4.09
   2   5  -2   52.30    4.32
   2   5  -2   44.08    4.30
   2   5  -2   36.93    4.59
  -2  -5   2   47.08    4.19
  -2  -5   2   42.36    4.00
  -2  -5   2   44.86    4.15
  -2  -5   2   45.16    4.17
   1   5  -2   17.59    2.88
   1   5  -2   28.08    3.20
   1   5  -2   26.42    2.86
   1   5  -2   22.13    3.21
   1   5  -2   24.64    2.84
   1   5  -2   18.50    3.02
  -1  -5   2   26.43    2.83
  -1  -5   2   23.38    2.33
  -1  -5   2   19.68    2.33
  -1  -5   2   24.54    2.44
  -1  -5   2   21.64    2.76
   0   5  -2   56.62    4.76
   0   5  -2   53.37    4.67
   0   5  -2   48.91    4.66
   0   5  -2   60.82    5.06
   0   5  -2   50.60    4.83
   0   5  -2   65.86    4.85
   0  -5   2   60.66    4.75
  -1   5  -2   10.90    1.73
  -1   5  -2   12.62    1.70
  -1   5  -2   11.71    1.96
  -1   5  -2   14.34    2.13
   1  -5   2    8.26    2.00
  -2   5  -2   74.42    6.19
  -2   5  -2   76.90    6.23
  -2   5  -2   84.67    6.43
  -2   5  -2   74.87    6.27
   2  -5   2   85.86    6.47
  -3   5  -2   11.03    1.74
  -3   5  -2   14.20    1.98
  -3   5  -2   10.68    1.98
  -3   5  -2    9.60    1.87
  -3   5  -2   10.66    2.03
   3  -5   2    9.43    1.86
  -4   5  -2    6.67    1.80
  -4   5  -2    4.93    1.53
  -4   5  -2    4.55    1.87
  -4   5  -2    3.39    1.79
  -4   5  -2    6.73    2.23
   4  -5   2    6.71    1.74
   4  -5   2    4.86    1.45
   4  -5   2    3.65    1.45
  -5   5  -2   18.10    2.69
  -5   5  -2   18.06    3.09
  -5   5  -2   21.84    2.61
  -5   5  -2   20.69    3.26
   5  -5   2   16.33    2.48
   5  -5   2   22.60    3.30
   5  -5   2   12.20    2.23
   5  -5   2   14.90    1.98
  -6   5  -2   72.32    7.13
  -6   5  -2   65.72    6.59
  -6   5  -2   86.90    7.95
  -6   5  -2   65.61    6.24
   6  -5   2   73.13    6.41
   6  -5   2   72.73    6.00
   6  -5   2   61.82    5.61
   6  -5   2   73.87    6.20
   6  -5   2   69.11    6.21
  -7   5  -2   23.11    5.95
  -7   5  -2   13.76    3.61
  -7   5  -2   10.53    4.67
  -7   5  -2   15.05    3.06
  -7   5  -2   15.94    4.41
   7  -5   2   17.40    2.28
   7  -5   2   16.05    3.37
   7  -5   2   24.11    3.55
   7  -5   2   14.12    3.30
   7  -5   2   17.71    3.47
  -8   5  -2   30.27    4.11
  -8   5  -2   38.72    5.56
  -8   5  -2   22.91    6.03
   8  -5   2   41.11    6.12
   8  -5   2   27.98    4.63
  -9   5  -2   22.45    5.86
  -9   5  -2   19.70    7.34
  -9   5  -2    9.10    3.30
  -9   5  -2   15.44    6.84
  -9   5  -2    6.06    3.04
   9  -5   2    8.44    3.91
   9  -5   2   13.69    4.84
   9  -5   2   13.56    4.13
 -10   5  -2    4.53    3.35
 -10   5  -2    4.68    3.12
 -10   5  -2    8.62    6.74
  10  -5   2   12.32    3.90
  10  -5   2    3.79    9.98
 -11   5  -2    8.48    6.31
 -11   5  -2   -0.48    2.97
 -11   5  -2    4.34    3.38
  11  -5   2    9.24    3.68
  11  -5   2  -11.90    7.73
 -12   5  -2   23.89   10.34
  12   4  -2    5.03    2.76
  12   4  -2   10.28    4.49
  12   4  -2    5.28    4.60
  12   4  -2   -0.04    2.93
  11   4  -2    9.77    3.80
  11   4  -2    3.22    2.80
  11   4  -2    7.43    5.02
 -11  -4   2   11.68    6.55
 -11  -4   2    8.76    5.58
  10   4  -2    3.42    2.40
  10   4  -2    1.31    4.09
  10   4  -2    5.63    3.41
  10   4  -2   28.35    9.23
  10   4  -2   -0.45    2.19
 -10  -4   2    1.48    5.18
 -10  -4   2    8.10    6.46
 -10  -4   2    7.35    4.74
   9   4  -2    7.84    6.23
   9   4  -2    1.73    2.34
  -9  -4   2    1.91    4.11
  -9  -4   2   -2.40    5.86
  -9  -4   2   13.83    7.12
  -9  -4   2    8.33    6.90
   8   4  -2   39.20    6.93
   8   4  -2   39.84    7.60
   8   4  -2   29.85    4.68
   8   4  -2   33.56    8.78
   8   4  -2   36.34    5.52
   8   4  -2   32.73    4.57
  -8  -4   2   36.21    7.19
  -8  -4   2   41.63    6.61
  -8  -4   2   51.00    8.76
  -8  -4   2   29.06    6.09
  -8  -4   2   33.27    5.75
   7   4  -2   14.20    3.81
   7   4  -2   19.94    5.40
   7   4  -2   13.24    3.10
   7   4  -2   21.35    5.24
   7   4  -2   17.31    3.13
   7   4  -2   13.07    4.56
  -7  -4   2   17.59    4.64
  -7  -4   2   13.22    2.96
  -7  -4   2   16.04    4.94
  -7  -4   2   11.74    4.47
  -7  -4   2   24.72    6.53
  -7  -4   2   19.20    4.14
   6   4  -2   -1.12    2.26
   6   4  -2    0.81    3.35
   6   4  -2   -1.75    3.03
   6   4  -2    5.01    2.27
   6   4  -2    1.77    3.55
   6   4  -2    4.30    2.20
  -6  -4   2    2.68    3.33
  -6  -4   2    1.34    2.44
  -6  -4   2   -6.81    4.68
  -6  -4   2    0.44    1.58
  -6  -4   2    1.87    3.16
  -6  -4   2    1.37    3.25
   5   4  -2   17.51    4.07
   5   4  -2   17.18    3.03
   5   4  -2    9.68    2.89
   5   4  -2    8.94    3.18
   5   4  -2   12.75    2.54
   5   4  -2   14.99    3.63
  -5  -4   2   17.12    4.60
  -5  -4   2   13.51    3.71
  -5  -4   2   14.88    3.71
  -5  -4   2   12.72    3.14
  -5  -4   2   10.97    2.41
  -5  -4   2   12.29    2.93
   4   4  -2  119.99    8.75
   4   4  -2   92.10    9.08
   4   4  -2   97.05    8.73
   4   4  -2   91.96    8.47
   4   4  -2  105.66    9.02
   4   4  -2  106.02    8.49
  -4  -4   2  114.43    9.61
  -4  -4   2  107.11    8.63
  -4  -4   2  102.59    8.83
  -4  -4   2   97.51    8.54
  -4  -4   2   96.72    8.49
  -4  -4   2  108.19    8.83
   3   4  -2   -4.02    2.23
   3   4  -2   -1.81    2.31
   3   4  -2   -0.35    2.14
   3   4  -2   -2.71    1.56
   3   4  -2    0.33    3.13
  -3  -4   2   -1.16    1.85
  -3  -4   2   -0.14    1.46
  -3  -4   2    0.28    1.76
  -3  -4   2   -0.18    1.99
  -3  -4   2   -1.75    2.45
  -3  -4   2   -1.12    1.36
   2   4  -2   51.07    4.39
   2   4  -2   43.45    4.18
   2   4  -2   47.79    4.66
   2   4  -2   45.69    4.39
  -2  -4   2   34.69    4.07
  -2  -4   2   50.72    4.34
  -2  -4   2   35.68    4.15
  -2  -4   2   41.63    3.61
  -2  -4   2   40.60    4.25
   1   4  -2   36.36    3.77
   1   4  -2   38.60    3.76
   1   4  -2   44.55    3.87
   1   4  -2   36.89    4.02
   1   4  -2   46.34    4.01
   1   4  -2   36.72    3.92
  -1  -4   2   41.29    3.57
  -1  -4   2   41.13    3.77
  -1  -4   2   40.09    3.67
   0   4  -2   89.47    6.57
   0   4  -2   88.00    6.56
   0   4  -2   91.83    6.58
   0   4  -2   91.80    6.84
   0   4  -2   84.91    6.65
   0  -4   2   72.28    6.40
   0  -4   2   82.07    6.48
   0  -4   2   88.40    6.66
   0  -4   2   74.74    6.36
   0  -4   2   89.91    6.84
   0  -4   2   75.04    6.54
  -1   4  -2   33.16    3.29
  -1   4  -2   37.48    3.06
  -1   4  -2   35.40    3.10
  -1   4  -2   34.92    3.05
  -1   4  -2   36.32    3.42
   1  -4   2   34.76    3.14
   1  -4   2   38.40    3.49
   1  -4   2   35.44    3.07
  -2   4  -2    5.28    1.31
  -2   4  -2    5.69    1.58
  -2   4  -2    3.23    1.48
  -2   4  -2    2.80    1.41
  -2   4  -2    6.17    1.31
   2  -4   2    3.20    1.31
   2  -4   2    4.08    1.49
   2  -4   2    6.26    1.30
  -3   4  -2  271.38   22.03
  -3   4  -2  306.24   22.06
  -3   4  -2  295.91   22.03
   3  -4   2  284.59   21.84
   3  -4   2  313.90   21.98
   3  -4   2  287.57   21.92
  -4   4  -2   69.05    6.27
  -4   4  -2   65.21    6.07
  -4   4  -2   71.86    5.98
  -4   4  -2   79.55    5.98
   4  -4   2   71.93    6.03
   4  -4   2   73.70    5.93
   4  -4   2   70.22    5.95
   4  -4   2   71.22    5.68
   4  -4   2   70.55    5.75
  -5   4  -2   17.81    2.43
  -5   4  -2   13.41    2.86
  -5   4  -2   13.52    2.46
  -5   4  -2   13.64    2.83
  -5   4  -2   18.74    3.63
   5  -4   2   16.37    2.39
   5  -4   2   17.48    2.67
   5  -4   2   16.09    2.79
   5  -4   2   13.22    1.87
  -6   4  -2   40.28    6.00
  -6   4  -2   35.57    4.71
  -6   4  -2   46.15    5.81
  -6   4  -2   37.80    4.53
   6  -4   2   38.29    3.56
   6  -4   2   44.80    4.84
   6  -4   2   40.29    4.35
   6  -4   2   45.81    4.54
  -7   4  -2    3.56    4.64
  -7   4  -2    0.33    3.71
  -7   4  -2   -2.18    2.33
  -7   4  -2    3.16    3.15
  -7   4  -2    0.29    1.83
   7  -4   2   -4.40    2.77
   7  -4   2   -1.92    1.13
   7  -4   2    1.48    2.82
   7  -4   2   -0.42    2.20
   7  -4   2   -1.09    2.25
  -8   4  -2   11.62    4.56
  -8   4  -2    3.73    5.49
  -8   4  -2    3.90    2.46
  -8   4  -2    7.28    3.09
  -8   4  -2    5.57    3.95
   8  -4   2    6.96    3.20
   8  -4   2    8.38    2.92
   8  -4   2    6.22    1.63
   8  -4   2    4.09    3.87
   8  -4   2    6.86    3.45
  -9   4  -2   -0.70    2.22
  -9   4  -2    2.78    4.54
  -9   4  -2   11.19    6.08
  -9   4  -2    1.84    5.65
  -9   4  -2    2.18    1.19
   9  -4   2    4.54    1.63
   9  -4   2   -0.79    2.97
   9  -4   2    1.32    3.54
   9  -4   2    0.96    5.19
   9  -4   2    3.04    3.36
 -10   4  -2   37.48    6.29
 -10   4  -2   44.84    8.97
  10  -4   2   46.07    6.82
  10  -4   2   67.02    9.80
  10  -4   2   53.94    6.57
 -11   4  -2    2.37    3.13
 -11   4  -2    3.79    1.46
 -11   4  -2    6.18    3.50
 -11   4  -2    7.68    6.31
  11  -4   2   15.86    4.93
 -12   4  -2   21.05    7.44
  12  -4   2   18.91    5.61
  12  -4   2   12.92   19.20
  12   3  -2    2.63    4.49
  12   3  -2    9.38    3.70
 -12  -3   2   16.33    6.99
 -12  -3   2   16.50    5.92
  11   3  -2    6.04    4.59
  11   3  -2    4.79    3.49
  11   3  -2    4.21    2.52
  11   3  -2    0.39    2.41
 -11  -3   2   12.16    5.83
 -11  -3   2    5.41    6.13
  10   3  -2    2.62    2.29
  10   3  -2    3.81    4.33
  10   3  -2    4.12    2.84
  10   3  -2   26.05    8.80
  10   3  -2    9.29    3.67
 -10  -3   2    0.66    6.10
 -10  -3   2    2.66    4.57
 -10  -3   2    2.79    4.53
   9   3  -2   -3.79    2.65
   9   3  -2    1.00    2.37
   9   3  -2   -0.83    3.95
   9   3  -2    0.75    2.13
   9   3  -2    2.09    5.36
   9   3  -2   13.73    6.94
  -9  -3   2   -1.62    5.30
  -9  -3   2    2.23    3.85
  -9  -3   2   -1.15    6.34
  -9  -3   2    2.28    1.91
  -9  -3   2   14.53    5.85
  -9  -3   2    5.40    3.88
   8   3  -2    1.89    3.76
   8   3  -2   -2.67    5.19
   8   3  -2    4.29    4.92
   8   3  -2    0.93    2.02
   8   3  -2   -1.97    2.63
   8   3  -2    0.36    2.26
  -8  -3   2   -9.10    5.21
  -8  -3   2    4.84    4.74
  -8  -3   2    0.53    1.85
  -8  -3   2    3.11    3.20
  -8  -3   2    1.95    4.17
  -8  -3   2    0.94    3.60
   7   3  -2   25.55    5.62
   7   3  -2   29.71    4.29
   7   3  -2   31.52    3.96
   7   3  -2   36.06    6.17
  -7  -3   2   27.07    5.12
  -7  -3   2   25.80    3.80
  -7  -3   2   31.45    5.19
  -7  -3   2   31.38    5.88
  -7  -3   2   43.91    7.60
  -7  -3   2   19.20    4.74
   6   3  -2    1.37    3.27
   6   3  -2    1.45    3.02
   6   3  -2    3.57    1.97
   6   3  -2    0.80    3.03
  -6  -3   2   -4.75    4.39
  -6  -3   2    2.90    1.55
  -6  -3   2    1.13    2.64
  -6  -3   2    0.38    2.49
  -6  -3   2   -1.98    2.60
  -6  -3   2    0.37    3.06
   5   3  -2   25.34    3.65
   5   3  -2   31.76    4.99
   5   3  -2   31.45    4.54
   5   3  -2   26.76    4.57
  -5  -3   2   26.24    4.25
  -5  -3   2   22.46    3.18
  -5  -3   2   25.84    3.85
  -5  -3   2   30.53    4.48
   4   3  -2    0.76    2.74
   4   3  -2    0.82    1.86
   4   3  -2    3.27    2.01
   4   3  -2    1.41    1.84
   4   3  -2    1.07    2.10
   4   3  -2    3.21    2.64
  -4  -3   2    0.89    1.65
  -4  -3   2    1.53    1.55
  -4  -3   2    0.59    2.28
  -4  -3   2    0.78    2.20
  -4  -3   2   -2.26    1.81
   3   3  -2   14.19    2.50
   3   3  -2   10.09    2.29
   3   3  -2    5.28    2.18
   3   3  -2   14.83    3.35
   3   3  -2   10.06    2.27
   3   3  -2    8.88    2.84
  -3  -3   2   10.93    2.23
  -3  -3   2    8.64    2.59
  -3  -3   2    8.61    2.37
  -3  -3   2   11.74    3.77
  -3  -3   2    8.02    2.48
   2   3  -2   14.48    2.86
   2   3  -2   17.19    2.50
   2   3  -2   16.47    2.82
   2   3  -2   12.69    2.48
   2   3  -2   15.19    2.40
   2   3  -2   15.71    2.44
  -2  -3   2   15.21    2.33
  -2  -3   2   20.80    2.97
  -2  -3   2   13.17    2.54
  -2  -3   2   14.61    2.45
  -2  -3   2   15.41    2.44
   1   3  -2   18.66    2.27
   1   3  -2   14.56    2.35
   1   3  -2   20.92    2.55
  -1  -3   2   17.28    2.25
  -1  -3   2   12.91    2.01
  -1  -3   2   12.62    2.12
  -1  -3   2   14.90    2.07
   0   3  -2   22.38    2.62
   0   3  -2   25.95    2.36
   0   3  -2   26.07    2.39
   0   3  -2   23.94    2.57
   0   3  -2   24.39    2.37
   0   3  -2   25.90    2.24
   0  -3   2   22.76    2.39
   0  -3   2   19.51    2.23
   0  -3   2   25.29    2.61
   0  -3   2   25.53    2.36
  -1   3  -2   64.11    4.93
  -1   3  -2   56.07    4.83
  -1   3  -2   64.55    4.74
  -1   3  -2   56.61    4.80
   1  -3   2   62.44    4.91
   1  -3   2   59.03    4.73
   1  -3   2   64.78    4.74
   1  -3   2   54.18    4.67
  -2   3  -2   13.86    1.88
  -2   3  -2   11.24    1.64
  -2   3  -2    9.10    1.75
  -2   3  -2   10.33    1.58
  -2   3  -2   10.73    1.76
   2  -3   2   10.85    1.62
   2  -3   2    7.87    1.63
   2  -3   2    8.49    1.54
   2  -3   2   13.85    1.61
   2  -3   2    9.76    1.54
  -3   3  -2    6.79    1.92
  -3   3  -2    8.86    2.14
  -3   3  -2    9.90    1.96
  -3   3  -2    7.49    1.93
  -3   3  -2    5.38    1.57
   3  -3   2    9.77    1.78
   3  -3   2    7.16    1.54
   3  -3   2    6.04    1.88
   3  -3   2    7.88    1.69
  -4   3  -2  151.67   11.01
  -4   3  -2  135.07   11.03
  -4   3  -2  131.62   11.15
  -4   3  -2  137.76   11.29
   4  -3   2  147.29   11.20
   4  -3   2  135.91   11.00
   4  -3   2  143.92   10.94
   4  -3   2  146.04   10.83
  -5   3  -2    6.44    2.97
  -5   3  -2    5.61    2.26
  -5   3  -2    5.94    2.26
   5  -3   2    5.89    2.04
   5  -3   2    6.61    2.42
   5  -3   2    4.87    2.03
   5  -3   2    7.10    1.61
   5  -3   2    4.48    1.94
  -6   3  -2   25.02    3.18
  -6   3  -2   21.91    4.33
   6  -3   2   23.38    3.39
   6  -3   2   24.07    3.55
   6  -3   2   27.84    3.80
   6  -3   2   22.03    2.56
  -7   3  -2    2.35    3.46
  -7   3  -2   -0.17    2.51
  -7   3  -2    6.37    4.96
  -7   3  -2    4.84    2.29
  -7   3  -2    5.63    3.24
  -7   3  -2    4.57    1.34
   7  -3   2    7.26    3.21
   7  -3   2    2.50    1.57
   7  -3   2    4.52    2.47
   7  -3   2    2.31    3.28
   7  -3   2    5.62    2.84
  -8   3  -2   13.01    3.86
  -8   3  -2   12.68    2.19
  -8   3  -2   13.37    4.87
  -8   3  -2   17.21    5.09
  -8   3  -2   25.35    6.54
  -8   3  -2   15.12    3.47
   8  -3   2   10.87    4.26
   8  -3   2   17.71    3.79
   8  -3   2   16.17    2.46
   8  -3   2   18.46    4.84
   8  -3   2   12.92    3.76
  -9   3  -2    0.93    1.32
  -9   3  -2    3.58    6.95
  -9   3  -2    0.80    5.40
  -9   3  -2   -1.52    2.31
  -9   3  -2   -0.68    4.40
  -9   3  -2   -1.78    2.94
   9  -3   2    1.40    2.88
   9  -3   2   -0.93    1.60
   9  -3   2   -0.49    5.11
   9  -3   2    0.63    3.46
 -10   3  -2   -0.44    5.40
 -10   3  -2    3.13    3.43
 -10   3  -2    2.62    2.55
 -10   3  -2    1.42    1.37
  10  -3   2    6.25    4.26
  10  -3   2    2.22    1.63
  10  -3   2   -6.77    6.63
  10  -3   2    0.24    3.44
 -11   3  -2    8.81    2.14
 -11   3  -2   13.28    4.32
 -11   3  -2   22.22    6.84
 -11   3  -2   13.36    4.03
  11  -3   2   13.72    6.82
  11  -3   2   27.04   13.56
 -12   3  -2   10.10    2.42
 -12   3  -2   13.21    6.42
 -12   3  -2    1.69    3.82
 -12   3  -2    3.57    3.38
  12  -3   2   16.80    4.93
  12  -3   2   -2.20   15.32
  12   2  -2    7.02    5.28
  12   2  -2   -1.54    2.43
  12   2  -2    3.56    2.47
 -12  -2   2   10.64    6.55
 -12  -2   2   13.80    5.49
  11   2  -2    0.68    2.16
  11   2  -2    3.32    3.56
  11   2  -2    1.11    4.13
  11   2  -2    0.16    2.34
 -11  -2   2    7.31    4.87
 -11  -2   2    5.34    4.63
 -11  -2   2    7.40    6.04
  10   2  -2    4.61    2.20
  10   2  -2    3.85    4.25
  10   2  -2   18.31    6.69
  10   2  -2    3.76    2.95
  10   2  -2   -1.02    2.28
 -10  -2   2    8.75    4.35
 -10  -2   2    5.03    6.24
 -10  -2   2    5.06    4.13
   9   2  -2    6.23    2.87
   9   2  -2    7.28    3.47
   9   2  -2   13.73    6.84
   9   2  -2    6.45    2.28
  -9  -2   2   11.19    4.65
  -9  -2   2   22.44    6.56
  -9  -2   2    2.90    2.10
  -9  -2   2    9.83    3.99
   8   2  -2   11.87    4.71
   8   2  -2    8.24    3.30
   8   2  -2    8.49    5.47
   8   2  -2    6.97    4.22
   8   2  -2    8.27    2.69
   8   2  -2   11.61    2.61
  -8  -2   2    6.77    4.30
  -8  -2   2   22.59    6.83
  -8  -2   2    7.87    4.48
  -8  -2   2   11.80    3.99
  -8  -2   2   10.64    2.66
  -8  -2   2   14.61    5.34
   7   2  -2    6.02    2.32
   7   2  -2    6.84    3.57
   7   2  -2    5.06    3.71
   7   2  -2    7.97    4.29
  -7  -2   2    3.89    2.03
  -7  -2   2    7.65    4.09
  -7  -2   2    9.77    3.68
  -7  -2   2   -0.03    3.49
  -7  -2   2    1.73    3.35
  -7  -2   2    2.26    5.48
   6   2  -2   52.61    5.66
   6   2  -2   44.88    5.75
   6   2  -2   43.12    4.83
   6   2  -2   56.63    6.11
  -6  -2   2   54.81    7.02
  -6  -2   2   40.84    4.63
  -6  -2   2   52.85    5.62
  -6  -2   2   55.18    5.39
   5   2  -2   18.82    4.12
   5   2  -2   19.61    3.40
   5   2  -2   19.19    4.04
  -5  -2   2   20.64    3.06
  -5  -2   2   22.51    3.87
  -5  -2   2   23.88    5.14
  -5  -2   2   21.88    3.54
  -5  -2   2   16.60    3.46
   4   2  -2    1.60    2.23
   4   2  -2    2.18    2.67
   4   2  -2   -0.01    1.83
   4   2  -2    3.59    1.77
  -4  -2   2    3.96    2.05
  -4  -2   2   -2.13    2.06
  -4  -2   2    0.38    3.88
  -4  -2   2    3.33    1.60
  -4  -2   2    1.69    2.40
   3   2  -2    2.21    2.51
   3   2  -2   -1.04    2.34
   3   2  -2    1.26    1.70
   3   2  -2    0.96    1.60
   3   2  -2    1.37    1.68
   3   2  -2   -0.39    1.60
  -3  -2   2   -0.76    2.02
  -3  -2   2   -1.08    2.11
  -3  -2   2   -0.11    1.66
  -3  -2   2    0.88    1.35
  -3  -2   2    0.21    3.25
   2   2  -2   31.31    3.52
   2   2  -2   30.75    3.39
   2   2  -2   38.47    3.92
   2   2  -2   36.28    3.39
   2   2  -2   35.24    3.85
   2   2  -2   39.34    3.56
  -2  -2   2   35.23    3.35
  -2  -2   2   32.95    3.52
  -2  -2   2   37.72    3.58
  -2  -2   2   36.79    3.94
   1   2  -2   59.31    5.05
   1   2  -2   56.42    4.87
   1   2  -2   62.12    4.87
   1   2  -2   57.92    4.87
   1   2  -2   56.91    5.01
   1   2  -2   65.44    4.96
  -1  -2   2   59.88    4.98
  -1  -2   2   57.27    4.97
  -1  -2   2   62.78    4.89
  -1  -2   2   52.30    4.82
  -1  -2   2   63.01    4.88
  -1  -2   2   55.85    4.84
   0   2  -2    3.08    1.19
   0   2  -2    4.06    0.94
   0   2  -2    3.95    1.52
   0   2  -2    3.87    1.16
   0   2  -2    6.07    1.24
   0  -2   2    4.91    1.15
   0  -2   2    6.34    1.37
   0  -2   2    3.21    1.33
   0  -2   2    2.88    1.31
  -1   2  -2    3.82    0.97
  -1   2  -2    3.41    1.26
  -1   2  -2    3.07    1.32
  -1   2  -2    1.24    1.20
  -1   2  -2    4.07    1.06
   1  -2   2    2.45    1.21
   1  -2   2    2.56    1.26
   1  -2   2    2.49    1.17
   1  -2   2    3.01    0.97
  -2   2  -2  128.51    9.52
  -2   2  -2  110.57    9.50
  -2   2  -2  109.72    9.65
  -2   2  -2  122.48    9.48
  -2   2  -2  126.36    9.47
   2  -2   2  133.56    9.45
   2  -2   2  128.64    9.45
   2  -2   2  126.23    9.43
   2  -2   2  125.82    9.55
  -3   2  -2   12.75    2.48
  -3   2  -2    9.98    2.11
  -3   2  -2    8.02    1.74
  -3   2  -2   11.79    2.15
  -3   2  -2   13.60    2.04
  -3   2  -2    8.01    2.40
   3  -2   2   10.00    1.94
   3  -2   2   12.48    1.96
   3  -2   2   12.11    2.02
   3  -2   2   13.54    1.89
   3  -2   2   10.63    2.34
  -4   2  -2   22.07    3.25
  -4   2  -2   24.42    3.83
  -4   2  -2   27.83    4.04
  -4   2  -2   28.40    3.06
   4  -2   2   25.67    3.39
   4  -2   2   27.31    3.23
   4  -2   2   29.24    3.33
   4  -2   2   26.41    2.81
   4  -2   2   20.33    3.14
  -5   2  -2    4.62    2.83
  -5   2  -2    7.96    2.49
  -5   2  -2    7.49    2.13
  -5   2  -2    9.33    2.71
   5  -2   2    7.32    2.71
   5  -2   2   11.81    2.60
   5  -2   2    8.13    2.30
   5  -2   2    9.02    2.44
   5  -2   2   10.14    1.94
  -6   2  -2    0.92    2.44
  -6   2  -2    0.23    3.81
  -6   2  -2   -0.28    2.44
  -6   2  -2    3.01    2.72
  -6   2  -2    2.60    1.84
  -6   2  -2    2.87    1.16
   6  -2   2    1.38    2.01
   6  -2   2    3.48    1.39
   6  -2   2    5.62    2.64
   6  -2   2    3.10    2.73
   6  -2   2    1.83    2.14
   6  -2   2    4.25    1.53
  -7   2  -2   -1.17    2.57
  -7   2  -2   -3.21    4.31
  -7   2  -2   -3.25    2.96
  -7   2  -2    3.07    2.96
  -7   2  -2   -0.12    1.10
  -7   2  -2    0.18    1.96
   7  -2   2    2.05    2.29
   7  -2   2    1.16    1.54
   7  -2   2   -2.48    2.94
   7  -2   2    0.63    2.42
   7  -2   2    0.72    1.47
  -8   2  -2    8.23    5.24
  -8   2  -2    0.35    3.50
  -8   2  -2    3.29    3.68
  -8   2  -2    4.09    1.52
  -8   2  -2    5.56    3.00
  -8   2  -2    2.66    2.53
   8  -2   2    1.00    3.52
   8  -2   2    3.88    1.88
   8  -2   2    1.70    2.40
   8  -2   2    3.54    3.21
   8  -2   2    3.58    1.81
   8  -2   2    4.12    4.08
  -9   2  -2    1.23    1.35
  -9   2  -2    2.06    4.21
  -9   2  -2   -0.82    3.11
  -9   2  -2    2.80    5.45
  -9   2  -2   -0.69    2.35
   9  -2   2   -1.78    6.34
   9  -2   2   -3.32    4.95
   9  -2   2   -1.70    1.47
   9  -2   2    0.52    1.80
   9  -2   2    1.43    3.49
   9  -2   2    1.83    2.84
 -10   2  -2    3.82    3.92
 -10   2  -2    1.67    1.50
 -10   2  -2    1.04    2.46
 -10   2  -2    4.26    5.37
  10  -2   2    3.38    1.79
  10  -2   2    0.81    4.03
  10  -2   2    4.29    3.37
  10  -2   2   -0.84    6.57
 -11   2  -2    8.61    6.38
 -11   2  -2    5.75    1.92
 -11   2  -2    3.66    3.38
 -11   2  -2    7.69    4.00
  11  -2   2    2.99    2.13
  11  -2   2   11.95    4.95
  11  -2   2   24.22    9.48
  11  -2   2    4.75    4.31
 -12   2  -2   15.38    4.85
 -12   2  -2   22.47    6.42
 -12   2  -2   19.08    4.90
  12  -2   2   20.81    5.41
  12   1  -2   11.36    4.26
  12   1  -2    2.75    4.58
 -12  -1   2   21.43    9.98
 -12  -1   2    9.92    5.09
  11   1  -2    7.48    3.85
  11   1  -2    2.08    2.04
  11   1  -2   11.53    4.97
  11   1  -2    0.81    2.74
 -11  -1   2    7.13    4.94
 -11  -1   2   13.54    6.42
 -11  -1   2    4.94    4.44
  10   1  -2    5.02    4.35
  10   1  -2   -2.06    2.15
  10   1  -2    0.93    2.96
  10   1  -2   14.31    5.84
  10   1  -2    1.90    1.93
 -10  -1   2    3.69    4.00
 -10  -1   2    0.20    1.75
 -10  -1   2    0.25    3.69
 -10  -1   2    8.26    6.61
   9   1  -2   16.11   16.44
   9   1  -2    5.33    4.77
   9   1  -2    4.41    2.56
   9   1  -2    1.55    4.01
   9   1  -2    3.54    2.02
   9   1  -2    3.49    2.93
  -9  -1   2    4.84    3.62
  -9  -1   2    6.09    2.36
  -9  -1   2   -1.61    3.13
  -9  -1   2   36.75   13.26
   8   1  -2   -0.09    1.93
   8   1  -2    0.38    4.63
   8   1  -2   -0.10    3.67
   8   1  -2    2.50    3.87
   8   1  -2   -1.12    2.58
   8   1  -2    1.00    1.79
  -8  -1   2    0.83    1.53
  -8  -1   2   -1.21    5.16
  -8  -1   2   -1.88    2.94
  -8  -1   2    1.29    4.10
  -8  -1   2   -1.44    3.06
  -8  -1   2    2.73    4.26
   7   1  -2   35.85    5.33
   7   1  -2   44.63    6.26
   7   1  -2   28.36    3.82
  -7  -1   2   34.89    4.59
  -7  -1   2   32.68    5.08
  -7  -1   2   33.43    5.40
  -7  -1   2   24.63    3.54
   6   1  -2    1.54    1.74
   6   1  -2    1.32    2.99
   6   1  -2   -2.22    2.84
   6   1  -2    1.58    2.38
  -6  -1   2   -2.71    4.14
  -6  -1   2    1.92    2.88
  -6  -1   2    1.05    2.72
  -6  -1   2    3.71    2.44
  -6  -1   2    0.82    1.37
   5   1  -2    3.37    1.94
   5   1  -2    0.83    2.77
   5   1  -2    1.00    2.81
   5   1  -2    0.77    2.17
  -5  -1   2    4.04    2.40
  -5  -1   2   -1.37    3.72
  -5  -1   2    2.23    1.94
  -5  -1   2    0.76    1.62
  -5  -1   2    2.51    2.38
   4   1  -2  105.59    8.91
   4   1  -2  113.79    8.49
   4   1  -2  105.69    8.92
   4   1  -2  103.28    8.12
   4   1  -2   88.07    8.50
  -4  -1   2  106.39    8.34
  -4  -1   2  101.22    9.32
  -4  -1   2  106.10    8.74
  -4  -1   2   93.76    8.46
  -4  -1   2   98.42    8.63
   3   1  -2   55.30    5.07
   3   1  -2   52.21    4.74
   3   1  -2   46.36    4.74
   3   1  -2   46.70    5.02
  -3  -1   2   52.78    4.80
  -3  -1   2   53.59    4.62
  -3  -1   2   53.66    5.00
  -3  -1   2   51.92    5.63
  -3  -1   2   60.17    5.03
   2   1  -2   15.60    2.09
   2   1  -2   17.60    2.64
   2   1  -2   14.43    1.86
   2   1  -2   14.01    2.19
   2   1  -2   13.72    2.44
   2   1  -2   13.46    2.02
  -2  -1   2   11.22    2.34
  -2  -1   2   12.53    1.95
  -2  -1   2   10.91    2.07
  -2  -1   2   13.17    2.93
   1   1  -2  298.48   21.55
   1   1  -2  282.18   21.52
   1   1  -2  275.67   21.46
   1   1  -2  296.45   21.56
  -1  -1   2  303.72   21.49
  -1  -1   2  261.69   21.60
  -1  -1   2  284.11   21.52
  -1  -1   2  290.94   21.55
  -1  -1   2  299.02   21.61
  -1  -1   2  291.13   21.56
   0   1  -2   -0.77    1.03
   0   1  -2   -0.23    0.83
   0   1  -2    0.87    0.86
   0   1  -2   -0.01    0.64
   0   1  -2    1.21    0.92
   0   1  -2    0.38    0.56
   0   1  -2    0.50    1.26
   0  -1   2    1.43    1.12
   0  -1   2    0.23    1.20
   0  -1   2    0.40    0.78
   0  -1   2    0.96    0.74
   0  -1   2    0.74    0.92
   0  -1   2    0.00    0.90
   0  -1   2    0.68    0.77
  -1   1  -2   86.40    7.12
  -1   1  -2   81.52    7.16
  -1   1  -2   98.82    7.07
  -1   1  -2   98.30    7.07
  -1   1  -2   88.88    7.16
  -1   1  -2   99.32    7.18
   1  -1   2  101.24    7.06
   1  -1   2  102.66    7.14
   1  -1   2   91.95    7.08
   1  -1   2   86.43    7.16
   1  -1   2   92.20    7.15
   1  -1   2   80.53    7.18
  -2   1  -2  438.53   34.19
  -2   1  -2  458.90   34.20
  -2   1  -2  486.40   34.18
  -2   1  -2  487.61   34.18
  -2   1  -2  419.48   34.27
   2  -1   2  517.48   34.12
   2  -1   2  454.24   34.16
   2  -1   2  416.79   34.31
   2  -1   2  478.25   34.14
   2  -1   2  428.35   34.13
   2  -1   2  464.53   34.23
  -3   1  -2   64.94    5.63
  -3   1  -2   60.55    5.45
  -3   1  -2   62.90    5.15
  -3   1  -2   74.53    5.98
   3  -1   2   73.61    5.46
   3  -1   2   64.21    5.79
   3  -1   2   67.71    5.56
   3  -1   2   68.75    5.62
   3  -1   2   61.03    5.57
  -4   1  -2   28.09    3.51
  -4   1  -2   30.83    3.30
  -4   1  -2   23.85    3.92
  -4   1  -2   27.16    4.37
  -4   1  -2   25.76    3.69
  -4   1  -2   25.73    2.70
   4  -1   2   25.39    3.33
   4  -1   2   31.10    3.75
   4  -1   2   29.42    2.85
   4  -1   2   27.35    3.49
   4  -1   2   29.75    3.68
   4  -1   2   29.09    3.26
  -5   1  -2    6.35    1.50
  -5   1  -2    4.89    2.35
  -5   1  -2    5.75    2.77
  -5   1  -2    7.97    2.15
  -5   1  -2    5.26    2.59
   5  -1   2    6.90    2.29
   5  -1   2    8.24    2.82
   5  -1   2    9.17    3.07
   5  -1   2    8.42    2.05
   5  -1   2    6.03    1.71
   5  -1   2    7.82    2.32
  -6   1  -2    8.16    3.00
  -6   1  -2   17.79    4.85
  -6   1  -2   11.97    1.90
  -6   1  -2   11.79    3.21
  -6   1  -2   13.42    2.80
  -6   1  -2   10.90    3.08
   6  -1   2   12.14    2.16
   6  -1   2   12.92    3.43
   6  -1   2   15.27    2.42
   6  -1   2   15.86    3.15
   6  -1   2   11.37    3.28
   6  -1   2   14.16    2.83
  -7   1  -2   22.61    4.90
  -7   1  -2   21.69    3.01
  -7   1  -2   19.89    3.75
  -7   1  -2   27.93    4.48
  -7   1  -2   34.13    6.42
  -7   1  -2   35.75    4.74
   7  -1   2   28.88    3.56
   7  -1   2   29.72    4.95
   7  -1   2   24.32    4.16
   7  -1   2   23.69    4.38
   7  -1   2   31.20    5.04
  -8   1  -2    4.06    1.60
  -8   1  -2    4.09    3.75
  -8   1  -2    0.27    4.70
  -8   1  -2    7.03    2.81
  -8   1  -2    4.62    3.24
  -8   1  -2    3.69    3.52
   8  -1   2    4.01    3.62
   8  -1   2    4.28    3.12
   8  -1   2    5.54    2.09
   8  -1   2    5.53    2.07
   8  -1   2    2.13    2.60
   8  -1   2   10.52    4.76
  -9   1  -2    5.40    5.51
  -9   1  -2    4.66    2.73
  -9   1  -2   13.69    6.52
  -9   1  -2    5.33    1.86
  -9   1  -2    4.88    3.95
   9  -1   2    5.31    2.07
   9  -1   2    8.60    5.74
   9  -1   2   10.68    3.22
   9  -1   2    7.25    2.18
   9  -1   2   -0.61    3.74
   9  -1   2    5.62    4.04
 -10   1  -2    6.29    3.93
 -10   1  -2    2.41    5.42
 -10   1  -2   -0.24    2.88
 -10   1  -2    0.49    1.43
  10  -1   2    2.09    3.99
  10  -1   2    1.45    1.73
  10  -1   2    3.00    3.21
  10  -1   2   -0.91    1.84
  10  -1   2    0.42    4.26
  10  -1   2   11.81   13.55
 -11   1  -2   11.33    2.41
 -11   1  -2   23.11    6.92
 -11   1  -2   19.72    5.60
 -11   1  -2   16.14    4.23
  11  -1   2   12.50    2.99
  11  -1   2   12.12    4.66
  11  -1   2    7.66    2.25
  11  -1   2   18.40    5.19
 -12   1  -2    3.01    3.62
 -12   1  -2    6.99    5.65
 -12   1  -2    3.19    1.86
 -12   1  -2    8.65    4.09
  12  -1   2   14.92    5.09
  12  -1   2   -1.57    2.08
  12   0  -2    5.24    4.57
  12   0  -2   16.48    4.58
 -12   0   2    9.70    4.67
 -12   0   2   10.08    4.32
  11   0  -2    3.28    1.83
  11   0  -2    6.29    3.72
  11   0  -2    6.90    4.66
 -11   0   2    6.56    6.00
 -11   0   2    4.84    4.43
 -11   0   2   16.36    4.60
  10   0  -2    7.33    2.03
  10   0  -2    6.66    3.17
  10   0  -2    5.96    4.50
  10   0  -2    6.26    2.79
  10   0  -2   14.18    5.21
 -10   0   2   11.07    6.55
 -10   0   2    9.60    2.62
 -10   0   2    9.52    6.24
 -10   0   2   11.47    4.66
   9   0  -2    0.34    2.21
   9   0  -2   -1.11    4.28
   9   0  -2    0.79    3.90
   9   0  -2   -1.50    2.85
   9   0  -2    2.23    6.94
   9   0  -2   -0.75    1.68
  -9   0   2    8.33    5.03
  -9   0   2   -0.28    3.31
  -9   0   2    1.79    1.81
  -9   0   2    2.03    3.47
  -9   0   2    9.24    5.69
  -9   0   2   15.15    6.45
   8   0  -2   11.87    2.92
   8   0  -2    5.80    3.03
   8   0  -2    7.82    4.20
   8   0  -2    7.76    5.23
   8   0  -2    9.91    2.03
   8   0  -2    3.28    3.83
  -8   0   2    3.26    2.02
  -8   0   2    8.17    4.82
  -8   0   2    2.43    3.36
  -8   0   2    8.98    5.76
  -8   0   2    3.97    3.24
   7   0  -2   -1.87    3.24
   7   0  -2    2.78    3.11
   7   0  -2   -1.73    3.69
   7   0  -2    0.15    1.45
   7   0  -2    0.65    1.96
  -7   0   2   -2.20    2.69
  -7   0   2    1.60    1.55
  -7   0   2    2.61    3.26
  -7   0   2   -2.80    2.35
  -7   0   2   -0.33    4.71
   6   0  -2   41.20    4.79
   6   0  -2   33.64    4.80
   6   0  -2   27.71    3.61
  -6   0   2   34.55    4.65
  -6   0   2   36.09    4.63
  -6   0   2   40.60    6.45
  -6   0   2   35.84    4.24
  -6   0   2   29.56    3.63
   5   0  -2    2.08    1.84
   5   0  -2   -1.48    2.38
   5   0  -2    0.16    2.05
   5   0  -2   -1.51    2.69
  -5   0   2    0.11    1.82
  -5   0   2   -1.21    2.03
  -5   0   2   -0.05    3.60
  -5   0   2    1.31    1.43
  -5   0   2   -0.78    2.12
   4   0  -2    4.89    1.55
   4   0  -2    4.21    2.35
   4   0  -2    4.27    2.85
   4   0  -2    5.04    1.83
   4   0  -2    5.86    2.76
  -4   0   2    2.96    2.47
  -4   0   2    4.47    2.01
  -4   0   2    2.86    2.47
  -4   0   2    4.54    1.73
  -4   0   2    5.10    3.63
   3   0  -2   16.20    2.37
   3   0  -2   13.05    2.41
   3   0  -2    9.52    2.63
   3   0  -2   17.95    1.89
   3   0  -2   14.86    2.83
  -3   0   2   14.84    2.55
  -3   0   2   17.56    2.82
  -3   0   2   15.20    2.26
  -3   0   2   10.55    2.38
  -3   0   2   14.68    3.40
   2   0  -2   22.06    2.00
   2   0  -2   23.25    2.36
   2   0  -2   19.52    2.86
  -2   0   2   16.20    2.59
  -2   0   2   20.70    2.33
  -2   0   2   15.39    2.46
   1   0  -2    1.22    1.08
   1   0  -2    1.60    1.08
   1   0  -2    1.88    0.87
   1   0  -2    3.41    1.51
   1   0  -2    0.93    1.78
  -1   0   2    0.49    1.76
  -1   0   2    2.16    1.18
  -1   0   2    0.53    2.08
  -1   0   2    2.63    0.82
  -1   0   2    2.95    1.20
  -1   0   2    1.47    1.48
   0   0  -2   75.94    5.38
   0   0  -2   69.19    5.46
   0   0  -2   61.56    5.41
   0   0  -2   68.75    5.38
   0   0  -2   77.23    5.40
   0   0   2   64.20    5.40
   0   0   2   74.87    5.40
   0   0   2   64.51    5.44
   0   0   2   75.98    5.37
   0   0   2   68.22    5.40
  -1   0  -2    0.54    1.17
  -1   0  -2    3.72    0.98
  -1   0  -2    1.63    1.21
  -1   0  -2    3.20    0.97
  -1   0  -2    1.37    1.22
   1   0   2    1.11    1.11
   1   0   2    0.28    1.05
   1   0   2    2.80    1.29
   1   0   2    2.12    0.88
   1   0   2    1.34    0.83
   1   0   2    1.14    1.03
  -2   0  -2  837.97   59.57
  -2   0  -2  805.10   59.58
  -2   0  -2  758.14   59.45
  -2   0  -2  797.79   59.46
  -2   0  -2  781.63   59.49
   2   0   2  817.37   59.52
   2   0   2  799.15   59.46
   2   0   2  818.92   59.46
   2   0   2  820.52   59.54
   2   0   2  797.29   59.33
   2   0   2  795.05   59.48
  -3   0  -2    0.18    0.94
  -3   0  -2    0.88    1.30
  -3   0  -2   -0.25    2.29
  -3   0  -2   -0.32    1.45
  -3   0  -2    0.85    1.66
  -3   0  -2    0.09    2.25
   3   0   2    1.27    1.51
   3   0   2    0.28    2.00
   3   0   2   -1.92    2.10
   3   0   2    0.93    1.06
   3   0   2   -0.38    1.29
   3   0   2   -0.08    1.82
  -4   0  -2   65.84    5.91
  -4   0  -2   66.66    5.54
  -4   0  -2   79.35    6.93
  -4   0  -2   61.63    6.22
  -4   0  -2   62.88    6.37
  -4   0  -2   68.29    6.07
   4   0   2   67.00    5.99
   4   0   2   68.64    6.06
   4   0   2   67.41    5.63
   4   0   2   66.44    6.34
   4   0   2   73.46    6.44
  -5   0  -2   -1.61    1.97
  -5   0  -2   -2.75    2.20
  -5   0  -2   -0.66    3.63
  -5   0  -2   -0.04    1.25
  -5   0  -2   -0.93    2.13
  -5   0  -2    0.51    1.68
   5   0   2    1.00    1.78
   5   0   2   -1.04    1.33
   5   0   2    1.49    2.78
   5   0   2   -1.77    1.78
  -6   0  -2   33.11    4.14
  -6   0  -2   39.97    4.87
  -6   0  -2   26.79    3.61
  -6   0  -2   40.30    5.67
  -6   0  -2   28.51    4.67
  -6   0  -2   28.54    3.16
   6   0   2   25.04    3.86
   6   0   2   31.23    3.37
   6   0   2   31.31    4.47
   6   0   2   22.53    3.61
  -7   0  -2   -1.16    2.92
  -7   0  -2    0.88    4.53
  -7   0  -2    2.35    3.04
  -7   0  -2    1.71    2.55
  -7   0  -2    1.31    1.42
  -7   0  -2    4.22    2.39
   7   0   2    2.06    2.26
   7   0   2    5.64    3.05
   7   0   2    5.06    3.41
   7   0   2    4.86    1.97
   7   0   2    8.11    3.99
  -8   0  -2   15.34    3.82
  -8   0  -2   16.24    4.51
  -8   0  -2   14.08    4.11
  -8   0  -2   10.75    2.33
  -8   0  -2   11.17    4.10
  -8   0  -2   16.21    5.88
   8   0   2   14.83    2.96
   8   0   2   17.41    3.71
   8   0   2   11.07    5.09
   8   0   2   17.43    3.14
   8   0   2   12.63    4.46
   8   0   2   18.40    4.68
  -9   0  -2   -0.04    1.50
  -9   0  -2    1.19    5.16
  -9   0  -2    1.45    2.74
   9   0   2    1.57    3.68
   9   0   2    1.32    1.90
   9   0   2    1.53    2.61
   9   0   2    2.73    6.06
   9   0   2    0.87    3.67
   9   0   2    1.56    1.98
 -10   0  -2   28.59    5.94
 -10   0  -2   21.54    3.55
 -10   0  -2   45.36    8.42
 -10   0  -2   36.01    6.36
  10   0   2   31.66    5.65
  10   0   2   38.01    7.02
  10   0   2   24.58    4.00
  10   0   2   44.77    9.50
  10   0   2   26.67    4.00
 -11   0  -2    4.45    4.19
 -11   0  -2    4.28    5.65
 -11   0  -2   -1.11    3.00
  11   0   2    2.92    1.97
  11   0   2    3.36    4.24
  11   0   2    1.51    2.18
  11   0   2    7.69    4.44
 -12   0  -2   25.62    6.16
 -12   0  -2   30.29    7.61
  12   0   2   25.61    4.19
  12   0   2   25.92    6.26
  12  -1  -2    5.92    4.48
  12  -1  -2   10.38    4.93
 -12   1   2    6.72    4.18
 -12   1   2   12.03    4.85
  11  -1  -2    9.43    4.55
  11  -1  -2    5.55    3.35
 -11   1   2    1.82    3.70
 -11   1   2   12.30    4.27
 -11   1   2    4.44    5.83
  10  -1  -2   20.04   10.00
  10  -1  -2    1.80    2.99
 -10   1   2   -1.25    3.28
 -10   1   2    3.06    6.06
 -10   1   2    2.59    3.12
 -10   1   2    2.22    3.35
   9  -1  -2   14.00    3.88
   9  -1  -2    9.17    1.92
   9  -1  -2    6.28    6.97
   9  -1  -2   15.51    4.96
  -9   1   2   10.32    2.63
  -9   1   2    4.41    6.12
  -9   1   2   14.77    6.08
  -9   1   2   10.08    4.26
  -9   1   2    5.94    3.95
   8  -1  -2    2.44    4.98
   8  -1  -2    2.44    2.88
   8  -1  -2    6.29    2.28
   8  -1  -2    1.37    3.32
   8  -1  -2    2.01    3.64
   8  -1  -2    2.00    1.49
  -8   1   2    1.59    1.74
  -8   1   2   -1.88    2.86
  -8   1   2    0.72    2.82
  -8   1   2    7.51    4.71
  -8   1   2    0.67    5.36
   7  -1  -2   22.36    4.52
   7  -1  -2   17.86    4.94
   7  -1  -2   17.70    4.06
   7  -1  -2   15.82    2.26
   7  -1  -2   18.42    3.08
  -7   1   2   22.87    4.64
  -7   1   2   16.37    2.76
  -7   1   2   20.17    4.13
  -7   1   2   19.45    3.83
  -7   1   2   30.31    6.49
   6  -1  -2    1.29    2.71
   6  -1  -2    0.43    1.45
   6  -1  -2    1.28    1.12
   6  -1  -2    0.39    3.02
   6  -1  -2    1.33    2.48
  -6   1   2   -0.20    2.33
  -6   1   2   -2.30    4.18
  -6   1   2    1.59    2.50
  -6   1   2    1.93    2.03
  -6   1   2    3.24    1.57
   5  -1  -2    2.77    1.63
   5  -1  -2    0.32    1.93
   5  -1  -2   -0.10    1.06
   5  -1  -2   -2.52    2.52
  -5   1   2   -1.84    1.91
  -5   1   2   -0.64    1.64
  -5   1   2   -1.54    2.02
  -5   1   2   -0.46    3.47
  -5   1   2   -0.40    1.26
   4  -1  -2  145.77   10.74
   4  -1  -2  128.87   11.32
   4  -1  -2  128.80   11.21
   4  -1  -2  151.71   11.20
   4  -1  -2  149.94   11.60
   4  -1  -2  147.32   11.45
  -4   1   2  152.35   12.04
  -4   1   2  138.42   11.16
  -4   1   2  131.84   11.27
  -4   1   2  149.14   11.49
  -4   1   2  144.47   11.49
   3  -1  -2   89.27    7.15
   3  -1  -2   79.30    6.81
   3  -1  -2   85.48    7.02
   3  -1  -2   75.92    6.87
  -3   1   2   85.34    6.79
  -3   1   2   87.95    7.56
  -3   1   2   82.58    6.97
  -3   1   2   85.10    6.90
  -3   1   2   86.41    7.01
   2  -1  -2   -1.86    1.65
   2  -1  -2    1.43    1.38
   2  -1  -2   -1.99    1.14
   2  -1  -2    0.48    1.56
  -2   1   2   -0.66    1.25
  -2   1   2    1.42    1.13
  -2   1   2    0.20    1.34
  -2   1   2   -3.52    2.06
   1  -1  -2  316.29   22.72
   1  -1  -2  289.33   22.79
   1  -1  -2  302.34   22.82
   1  -1  -2  269.05   22.85
  -1   1   2  300.65   22.70
  -1   1   2  307.04   22.83
  -1   1   2  335.76   22.81
  -1   1   2  331.36   22.83
   0  -1  -2    0.91    0.89
   0  -1  -2    0.12    0.89
   0  -1  -2    0.49    0.66
   0   1   2   -1.84    0.98
   0   1   2    1.34    0.72
   0   1   2    0.55    0.74
   0   1   2    1.32    0.99
   0   1   2   -0.01    0.88
   0   1   2    0.93    0.92
  -1  -1  -2   39.73    3.58
  -1  -1  -2   41.85    3.76
  -1  -1  -2   47.27    3.74
   1   1   2   44.82    3.77
   1   1   2   48.88    3.84
   1   1   2   43.84    3.64
  -2  -1  -2  332.83   22.30
  -2  -1  -2  306.98   22.23
  -2  -1  -2  290.57   22.41
  -2  -1  -2  314.49   22.14
  -2  -1  -2  274.29   22.31
   2   1   2  282.05   22.27
   2   1   2  275.93   22.33
   2   1   2  328.74   22.28
   2   1   2  264.23   22.31
  -3  -1  -2   67.14    5.60
  -3  -1  -2   67.35    5.38
  -3  -1  -2   69.22    5.86
  -3  -1  -2   66.87    6.26
  -3  -1  -2   59.25    5.63
  -3  -1  -2   72.72    5.85
   3   1   2   64.68    5.67
   3   1   2   68.97    5.45
   3   1   2   58.54    5.87
   3   1   2   64.05    5.96
   3   1   2   67.94    5.64
   3   1   2   68.09    5.82
  -4  -1  -2   32.02    4.34
  -4  -1  -2   34.64    3.30
  -4  -1  -2   34.26    3.99
  -4  -1  -2   33.06    3.64
  -4  -1  -2   34.41    3.93
  -4  -1  -2   29.06    5.00
   4   1   2   33.65    3.80
   4   1   2   37.75    3.48
   4   1   2   33.19    3.99
   4   1   2   30.85    4.17
   4   1   2   34.01    4.38
  -5  -1  -2   15.55    2.33
  -5  -1  -2   13.31    2.95
  -5  -1  -2   15.56    3.35
  -5  -1  -2   17.05    2.94
  -5  -1  -2   20.92    4.59
  -5  -1  -2    9.36    2.88
   5   1   2   15.37    3.01
   5   1   2   13.34    2.91
   5   1   2   11.76    3.38
   5   1   2   17.33    3.58
   5   1   2   21.81    2.86
  -6  -1  -2    9.06    2.80
  -6  -1  -2   18.11    4.69
  -6  -1  -2    6.95    1.76
  -6  -1  -2    8.87    3.21
  -6  -1  -2   12.43    2.86
  -6  -1  -2   14.14    3.76
   6   1   2   11.31    2.75
   6   1   2   10.18    3.36
   6   1   2    7.58    3.48
   6   1   2    9.21    2.09
   6   1   2   11.56    3.03
  -7  -1  -2   12.22    5.21
  -7  -1  -2    6.80    3.18
  -7  -1  -2    9.79    3.32
  -7  -1  -2   10.91    2.76
  -7  -1  -2   10.40    3.70
   7   1   2    7.55    5.69
   7   1   2   10.86    3.48
   7   1   2    9.60    4.46
   7   1   2    9.27    2.44
   7   1   2   12.53    3.95
  -8  -1  -2   21.23    5.01
  -8  -1  -2   34.19    6.84
  -8  -1  -2   16.95    4.62
  -8  -1  -2   17.98    3.10
  -8  -1  -2   26.40    5.38
   8   1   2   23.44    5.36
   8   1   2   19.33    5.86
   8   1   2   21.98    5.12
   8   1   2   21.90    4.33
   8   1   2   24.77    3.89
  -9  -1  -2    2.04    9.06
  -9  -1  -2    0.83    2.67
  -9  -1  -2    3.77    1.79
  -9  -1  -2    5.15    5.76
  -9  -1  -2    7.45    4.23
   9   1   2   -0.27    2.66
   9   1   2    3.37    6.06
   9   1   2    1.51    2.01
   9   1   2    6.04    4.10
   9   1   2   -3.07    3.65
 -10  -1  -2    3.95    2.97
 -10  -1  -2    4.64    5.70
 -10  -1  -2    1.75    3.87
 -10  -1  -2    0.51    1.80
  10   1   2    5.45    4.36
  10   1   2    6.69    3.53
  10   1   2    8.48    9.00
  10   1   2    3.22    2.10
  10   1   2    2.27    2.45
 -11  -1  -2   21.26    6.17
 -11  -1  -2   22.84    5.70
 -11  -1  -2   12.61    2.73
  11   1   2   24.22    5.62
  11   1   2   12.54    3.02
  11   1   2   19.31    5.36
  11   1   2   10.06    3.90
 -12  -1  -2   17.16    6.45
 -12  -1  -2   12.89    5.16
 -12  -1  -2   20.26    5.33
  12   1   2   19.67    5.37
  12  -2  -2    5.31    4.35
 -12   2   2    4.44    3.40
 -12   2   2    9.29    4.34
  11  -2  -2    3.98    5.57
  11  -2  -2   41.59   12.97
 -11   2   2   15.49    6.18
  10  -2  -2   11.08    4.65
  10  -2  -2   23.38    4.56
 -10   2   2   14.37    6.48
 -10   2   2   19.31    4.64
 -10   2   2   10.15    4.02
 -10   2   2    8.10    2.45
   9  -2  -2   50.20    9.23
   9  -2  -2   38.56    5.41
   9  -2  -2   38.96    6.15
   9  -2  -2   46.18    6.83
  -9   2   2   34.49    5.93
  -9   2   2   39.47    5.67
   8  -2  -2    2.38    2.70
   8  -2  -2    0.39    3.10
   8  -2  -2    0.62    5.11
   8  -2  -2    1.49    3.52
  -8   2   2    0.65    1.49
  -8   2   2    5.55    4.52
  -8   2   2    0.30    5.62
  -8   2   2   -4.53    2.58
   7  -2  -2   -0.58    2.78
   7  -2  -2    4.73    4.48
   7  -2  -2    3.84    2.55
   7  -2  -2    2.15    3.16
  -7   2   2    5.13    3.47
  -7   2   2    1.33    4.78
  -7   2   2    0.17    2.52
  -7   2   2    2.68    1.72
  -7   2   2    1.46    2.88
   6  -2  -2   30.73    4.26
   6  -2  -2   24.05    3.61
   6  -2  -2   25.58    4.06
   6  -2  -2   29.26    4.71
  -6   2   2   27.20    3.79
  -6   2   2   26.61    4.05
  -6   2   2   27.81    3.63
  -6   2   2   19.96    2.84
   5  -2  -2   34.22    4.25
   5  -2  -2   32.22    4.51
   5  -2  -2   29.68    3.73
   5  -2  -2   27.82    3.81
  -5   2   2   37.67    3.62
  -5   2   2   34.99    3.93
  -5   2   2   33.81    3.78
  -5   2   2   36.29    4.21
   4  -2  -2    8.48    2.33
   4  -2  -2    9.51    2.77
   4  -2  -2    7.18    2.56
   4  -2  -2   10.85    2.30
  -4   2   2   14.07    2.74
  -4   2   2   11.10    2.57
  -4   2   2   11.90    2.14
  -4   2   2   11.74    3.71
   3  -2  -2   30.84    3.44
   3  -2  -2   25.88    3.12
   3  -2  -2   26.42    3.04
   3  -2  -2   22.29    3.03
  -3   2   2   28.20    2.91
  -3   2   2   26.90    3.09
  -3   2   2   23.34    3.20
  -3   2   2   27.16    3.04
   2  -2  -2   12.06    2.15
   2  -2  -2   16.37    1.97
  -2   2   2   15.81    2.19
  -2   2   2   17.68    2.27
  -2   2   2   16.99    2.54
   1  -2  -2   15.34    1.69
   1  -2  -2   11.90    1.48
   1  -2  -2   12.07    1.61
   1  -2  -2   12.76    1.38
  -1   2   2   10.33    1.60
  -1   2   2   11.02    1.59
   0  -2  -2  100.71    7.61
   0  -2  -2  106.81    7.59
   0  -2  -2  103.21    7.78
   0   2   2  101.59    7.77
   0   2   2  106.10    7.60
   0   2   2   99.03    7.61
   0   2   2   88.43    7.62
  -1  -2  -2   63.17    4.92
  -1  -2  -2   65.53    5.12
  -1  -2  -2   56.98    4.95
   1   2   2   64.98    4.97
   1   2   2   64.77    5.04
   1   2   2   56.73    5.11
   1   2   2   62.98    5.01
   1   2   2   63.35    5.17
  -2  -2  -2  221.34   16.85
  -2  -2  -2  226.65   16.95
  -2  -2  -2  212.61   17.07
  -2  -2  -2  227.27   16.96
  -2  -2  -2  225.51   16.84
  -2  -2  -2  221.32   16.85
   2   2   2  219.29   16.99
   2   2   2  219.18   16.89
   2   2   2  244.69   17.09
   2   2   2  206.53   17.00
   2   2   2  234.92   16.87
  -3  -2  -2   54.61    4.67
  -3  -2  -2   54.02    4.78
  -3  -2  -2   55.19    4.93
  -3  -2  -2   52.54    5.17
  -3  -2  -2   57.69    5.00
  -3  -2  -2   54.20    5.62
   3   2   2   55.45    5.18
   3   2   2   53.51    4.97
   3   2   2   56.29    4.75
   3   2   2   52.52    4.90
   3   2   2   51.14    4.86
   3   2   2   55.43    5.26
  -4  -2  -2    5.64    2.52
  -4  -2  -2    8.60    1.99
  -4  -2  -2    2.86    3.70
  -4  -2  -2    5.35    2.14
  -4  -2  -2    7.05    2.20
  -4  -2  -2    5.64    2.85
   4   2   2    6.04    2.97
   4   2   2    5.39    1.90
   4   2   2    6.07    2.20
   4   2   2    5.39    2.82
   4   2   2    2.06    2.12
   4   2   2    3.69    2.99
  -5  -2  -2   -4.44    2.28
  -5  -2  -2   -2.94    3.47
  -5  -2  -2   -0.26    1.30
  -5  -2  -2   -0.88    2.05
  -5  -2  -2   -0.43    1.58
  -5  -2  -2    0.81    2.21
   5   2   2   -2.16    2.45
   5   2   2    0.06    2.03
   5   2   2    1.54    1.82
   5   2   2    0.44    1.99
   5   2   2   -1.41    2.31
  -6  -2  -2   -2.87    3.68
  -6  -2  -2    2.31    1.84
  -6  -2  -2    0.59    1.26
  -6  -2  -2   -0.86    2.24
  -6  -2  -2    0.44    2.22
  -6  -2  -2   -0.96    2.52
   6   2   2   -1.82    2.53
   6   2   2    0.28    2.96
   6   2   2   -1.08    1.38
   6   2   2   -1.29    2.29
  -7  -2  -2   18.90    4.47
  -7  -2  -2   11.58    3.78
  -7  -2  -2   16.50    4.24
  -7  -2  -2   15.18    3.93
  -7  -2  -2   14.56    2.58
  -7  -2  -2   24.26    6.00
   7   2   2   15.69    4.34
   7   2   2   15.81    4.20
   7   2   2   11.14    3.30
   7   2   2   12.40    4.43
   7   2   2   19.33    3.29
  -8  -2  -2    4.69    1.91
  -8  -2  -2   10.60    4.21
  -8  -2  -2    6.53    2.93
  -8  -2  -2    6.95    5.63
  -8  -2  -2    9.35    3.99
  -8  -2  -2    8.07    3.82
   8   2   2    6.57    3.91
   8   2   2    4.34    2.74
   8   2   2   13.13    4.25
   8   2   2    6.39    2.48
   8   2   2    9.69    5.05
  -9  -2  -2   23.58    7.10
  -9  -2  -2   17.71    4.12
  -9  -2  -2   27.57    7.74
  -9  -2  -2   16.20    3.18
  -9  -2  -2   20.83    5.41
   9   2   2   18.15    3.77
   9   2   2   21.23    4.47
   9   2   2   30.08    6.65
   9   2   2   19.80    5.23
   9   2   2   15.61   15.90
 -10  -2  -2   20.19    7.46
 -10  -2  -2   15.77    4.90
 -10  -2  -2   16.26    4.76
 -10  -2  -2   20.25    6.96
  10   2   2   17.93    6.66
  10   2   2   12.69    3.29
  10   2   2   14.96    5.05
  10   2   2   14.23    4.53
 -11  -2  -2   29.90    7.98
 -11  -2  -2   32.57    7.21
 -11  -2  -2   28.84    6.95
  11   2   2   15.81    3.83
  11   2   2   25.83    5.73
  11   2   2   20.72    5.68
 -12  -2  -2   34.88    7.46
 -12  -2  -2   21.96    5.63
  12   2   2   15.18    5.22
  12  -3  -2    5.80    4.59
  12  -3  -2    8.47    4.39
 -12   3   2    6.54    4.33
 -12   3   2   11.90    6.05
  11  -3  -2   45.96   15.96
  11  -3  -2   16.64    4.66
 -11   3   2   19.81    7.04
  10  -3  -2    5.36    7.77
  10  -3  -2    9.72    3.92
  10  -3  -2    6.43    3.51
 -10   3   2   -0.65    2.94
 -10   3   2    3.07    3.23
 -10   3   2    2.79    1.85
   9  -3  -2   25.15    7.44
   9  -3  -2    9.47    3.55
   9  -3  -2    5.07    3.54
   9  -3  -2    9.02    3.97
  -9   3   2    8.31    3.40
  -9   3   2   13.67    6.66
  -9   3   2   10.11    6.22
  -9   3   2    3.63    1.90
  -9   3   2    8.71    6.58
   8  -3  -2    5.75    5.39
   8  -3  -2    1.18    3.21
   8  -3  -2    1.23    2.66
   8  -3  -2    1.49    3.10
  -8   3   2   -0.06    1.46
  -8   3   2    2.35    4.34
  -8   3   2   -2.51    5.10
  -8   3   2    0.82    2.95
  -8   3   2   -1.06    2.61
   7  -3  -2   24.28    5.18
   7  -3  -2   13.24    3.82
   7  -3  -2   14.95    3.43
   7  -3  -2   12.92    3.43
  -7   3   2    9.63    3.58
  -7   3   2   14.67    4.50
  -7   3   2   19.33    6.20
  -7   3   2   17.00    3.46
   6  -3  -2   -1.40    2.06
   6  -3  -2   -0.97    1.88
   6  -3  -2    1.67    3.18
  -6   3   2   -1.96    2.19
  -6   3   2    0.59    1.90
  -6   3   2   -1.58    4.02
  -6   3   2   -1.20    1.33
  -6   3   2   -1.45    2.22
   5  -3  -2   19.68    3.19
   5  -3  -2   25.60    3.37
  -5   3   2   24.32    3.77
  -5   3   2   24.22    3.50
  -5   3   2   35.64   10.19
  -5   3   2   27.06    4.05
  -5   3   2   25.22    3.21
   4  -3  -2  150.18   11.40
   4  -3  -2  137.93   11.51
  -4   3   2  136.72   11.48
  -4   3   2  138.67   11.59
  -4   3   2  162.43   11.71
  -4   3   2  160.16   12.14
  -4   3   2  145.94   11.41
   3  -3  -2   17.20    2.60
   3  -3  -2   16.64    2.53
   3  -3  -2   14.25    2.29
   3  -3  -2   22.86    2.59
  -3   3   2   21.79    2.78
  -3   3   2   23.02    3.51
  -3   3   2   18.72    2.82
  -3   3   2   23.81    2.74
   2  -3  -2   42.31    3.78
  -2   3   2   45.41    3.85
  -2   3   2   43.19    4.12
  -2   3   2   45.02    3.76
  -1   3   2   82.29    6.32
   0  -3  -2   84.85    6.50
   0   3   2   84.93    6.49
   0   3   2   78.92    6.25
  -1  -3  -2  138.73   10.25
  -1  -3  -2  143.08   10.36
  -1  -3  -2  132.80   10.35
  -1  -3  -2  146.89   10.23
   1   3   2  142.92   10.42
   1   3   2  124.63   10.30
   1   3   2  140.86   10.43
   1   3   2  120.91   10.38
   1   3   2  138.48   10.31
   1   3   2  126.50   10.26
  -2  -3  -2    7.59    1.52
  -2  -3  -2   10.10    1.92
  -2  -3  -2    6.32    2.05
  -2  -3  -2    7.03    1.46
  -2  -3  -2    4.23    2.30
   2   3   2    6.06    1.77
   2   3   2    6.02    1.57
   2   3   2    6.46    1.64
   2   3   2    6.02    1.79
   2   3   2    5.93    2.23
   2   3   2   11.06    2.29
  -3  -3  -2   20.37    2.82
  -3  -3  -2   21.89    2.69
  -3  -3  -2   18.54    3.05
  -3  -3  -2   19.56    2.74
   3   3   2   28.89    3.81
   3   3   2   18.37    2.88
   3   3   2   19.87    3.10
   3   3   2   22.94    2.81
  -4  -3  -2   11.54    2.70
  -4  -3  -2   12.61    3.14
  -4  -3  -2   14.49    2.52
  -4  -3  -2    9.85    3.95
  -4  -3  -2   15.68    2.50
  -4  -3  -2    8.76    2.51
   4   3   2   12.33    3.36
   4   3   2   10.61    3.32
   4   3   2    9.66    2.19
   4   3   2   11.36    3.27
   4   3   2    9.52    2.48
   4   3   2   12.72    2.70
  -5  -3  -2   -0.35    2.08
  -5  -3  -2    0.90    1.77
  -5  -3  -2   -4.97    3.59
  -5  -3  -2   -0.73    2.24
  -5  -3  -2    1.29    2.79
  -5  -3  -2    1.05    1.60
   5   3   2   -2.75    2.37
   5   3   2    1.36    2.16
   5   3   2    0.32    1.59
   5   3   2    1.62    2.02
   5   3   2   -0.86    2.78
  -6  -3  -2   23.38    3.09
  -6  -3  -2   37.52    6.24
  -6  -3  -2   23.39    4.01
  -6  -3  -2   23.96    3.63
  -6  -3  -2   34.12    5.38
   6   3   2   22.55    3.10
   6   3   2   30.36    4.92
   6   3   2   26.93    3.75
  -7  -3  -2   10.92    5.37
  -7  -3  -2    6.19    2.62
  -7  -3  -2    9.12    6.78
  -7  -3  -2    5.95    2.23
  -7  -3  -2    2.95    3.21
  -7  -3  -2    3.32    2.88
   7   3   2    5.35    2.84
   7   3   2    2.86    3.71
   7   3   2    3.31    3.63
   7   3   2    4.38    2.17
   7   3   2   11.43    3.74
  -8  -3  -2   51.91    5.69
  -8  -3  -2   42.15    4.73
  -8  -3  -2   48.20    6.78
  -8  -3  -2   48.40    6.73
  -8  -3  -2   52.41    8.52
   8   3   2   45.72    7.63
   8   3   2   52.27    6.80
   8   3   2   41.06    4.92
   8   3   2   50.59    5.76
   8   3   2   46.92    6.69
  -9  -3  -2    8.42    4.56
  -9  -3  -2    6.07    3.35
  -9  -3  -2   17.80    6.40
  -9  -3  -2    7.66    6.53
  -9  -3  -2    6.92    2.32
  -9  -3  -2   16.41    8.28
   9   3   2    7.16    2.83
   9   3   2    6.49    6.51
   9   3   2    8.02    4.48
   9   3   2    7.89    3.49
   9   3   2    5.92    5.09
 -10  -3  -2    1.05    5.38
 -10  -3  -2   -8.99    5.52
 -10  -3  -2    3.54    4.28
 -10  -3  -2    1.49    1.86
  10   3   2    2.22    3.51
  10   3   2    6.42    6.05
  10   3   2   -2.35    3.79
 -11  -3  -2    9.69    6.46
 -11  -3  -2   11.37    4.84
 -11  -3  -2    3.89    4.88
  11   3   2   19.70    7.40
  11   3   2    1.97    4.19
  11   3   2    4.09    4.10
  11   3   2    1.84    2.58
 -12  -3  -2   18.51    6.62
 -12  -3  -2   14.03    5.44
  12  -4  -2   17.04    4.65
 -12   4   2   35.63   11.09
 -12   4   2   10.28    3.89
  11  -4  -2    4.46    3.99
  11  -4  -2   12.92    4.18
  11  -4  -2   29.21   10.70
 -11   4   2   24.51    6.93
 -11   4   2    3.59    3.51
  10  -4  -2    5.89    3.81
  10  -4  -2    2.16    3.30
  10  -4  -2    3.24    7.05
 -10   4   2   -1.96    2.72
 -10   4   2    1.06    2.90
 -10   4   2    0.54    1.62
 -10   4   2   -3.32    6.31
   9  -4  -2   15.60    4.12
   9  -4  -2   27.08    7.21
  -9   4   2    9.48    2.35
  -9   4   2   17.47    4.15
  -9   4   2   25.13    7.24
  -9   4   2   13.54    3.96
   8  -4  -2   22.79    5.66
   8  -4  -2   19.51    4.19
   8  -4  -2   13.70    6.00
   8  -4  -2   21.54    4.21
  -8   4   2   22.95    6.95
  -8   4   2   15.34    4.12
  -8   4   2   34.21    6.99
  -8   4   2   19.58    4.30
   7  -4  -2   21.98    3.93
   7  -4  -2   12.39    3.30
  -7   4   2   15.91    3.78
  -7   4   2   18.80    3.67
  -7   4   2   12.19    2.50
  -7   4   2   28.49    6.54
  -7   4   2   25.83    5.08
   6  -4  -2    1.62    2.11
   6  -4  -2    2.76    2.16
   6  -4  -2    2.97    2.82
  -6   4   2    4.41    2.83
  -6   4   2    0.33    4.67
  -6   4   2    3.58    2.54
  -6   4   2    0.74    1.92
  -6   4   2    0.99    1.45
   5  -4  -2   10.69    2.49
   5  -4  -2   14.35    2.54
   5  -4  -2   18.38    2.48
  -5   4   2   16.27    4.17
  -5   4   2   14.33    2.76
  -5   4   2   18.33    3.33
  -5   4   2   12.71    2.99
  -5   4   2   11.47    2.00
   4  -4  -2   35.49    3.61
   4  -4  -2   39.77    3.14
  -4   4   2   32.83    3.83
  -4   4   2   30.57    4.84
  -4   4   2   38.06    3.62
  -4   4   2   34.00    3.81
  -4   4   2   30.98    3.42
   3  -4  -2   46.48    3.82
  -3   4   2   41.04    3.90
  -3   4   2   45.53    3.89
  -3   4   2   41.80    4.03
  -3   4   2   33.88    4.57
   0   4   2  301.66   22.57
   1   4   2   98.22    7.60
   1   4   2   98.44    7.59
   1   4   2   96.13    7.53
  -2  -4  -2   51.57    4.13
  -2  -4  -2   56.12    4.29
  -2  -4  -2   47.13    4.86
  -2  -4  -2   40.39    4.40
   2   4   2   41.77    4.28
   2   4   2   45.98    4.38
   2   4   2   45.62    4.27
  -3  -4  -2  174.11   13.02
  -3  -4  -2  171.78   12.99
  -3  -4  -2  160.21   13.38
  -3  -4  -2  177.61   13.05
  -3  -4  -2  176.85   13.20
  -3  -4  -2  146.89   12.85
   3   4   2  177.00   13.14
   3   4   2  171.21   13.19
   3   4   2  143.12   13.05
   3   4   2  167.62   13.04
   3   4   2  175.25   13.09
  -4  -4  -2   88.57    7.22
  -4  -4  -2   84.97    7.00
  -4  -4  -2   75.26    7.93
  -4  -4  -2   86.38    6.95
  -4  -4  -2   73.90    6.91
  -4  -4  -2   95.68    7.46
   4   4   2   74.73    7.44
   4   4   2   84.84    7.06
   4   4   2   84.78    7.10
   4   4   2   80.48    7.24
   4   4   2   79.31    7.39
   4   4   2   78.04    7.53
  -5  -4  -2   -1.28    2.17
  -5  -4  -2    1.01    2.07
  -5  -4  -2    3.64    3.63
  -5  -4  -2    1.38    1.77
  -5  -4  -2    1.23    2.50
   5   4   2    1.32    1.88
   5   4   2    0.55    1.74
   5   4   2   -1.72    2.71
   5   4   2   -3.56    2.37
   5   4   2   -0.31    2.21
  -6  -4  -2   89.57    8.20
  -6  -4  -2   97.53    8.39
  -6  -4  -2   91.13    8.04
  -6  -4  -2   81.43    7.60
  -6  -4  -2  103.03    9.88
  -6  -4  -2  102.36    8.81
   6   4   2   82.68    8.62
   6   4   2   87.43    8.63
   6   4   2   79.04    7.66
   6   4   2   94.43    8.53
   6   4   2   98.97    8.17
  -7  -4  -2    0.86    3.64
  -7  -4  -2    4.59    2.64
  -7  -4  -2    0.28    3.19
  -7  -4  -2    4.60    5.59
  -7  -4  -2   -0.21    3.28
  -7  -4  -2    1.60    1.81
   7   4   2   -1.10    1.81
   7   4   2    2.32    4.50
   7   4   2    2.85    2.60
   7   4   2    2.83    3.78
   7   4   2   -1.67    3.34
  -8  -4  -2    1.58    3.88
  -8  -4  -2   11.00    3.48
  -8  -4  -2    6.65    4.53
  -8  -4  -2    2.35    1.97
  -8  -4  -2   -6.32    5.27
  -8  -4  -2    5.48    4.19
   8   4   2    1.38    2.37
   8   4   2    2.96    4.08
   8   4   2    1.88    2.85
   8   4   2   11.03    5.35
   8   4   2    0.12    8.01
  -9  -4  -2   26.78    5.98
  -9  -4  -2   14.60    4.63
  -9  -4  -2   22.21    3.58
  -9  -4  -2   34.46    8.17
   9   4   2   28.17    7.03
   9   4   2   14.88    3.58
   9   4   2   19.53    6.77
   9   4   2   25.59    6.70
 -10  -4  -2    4.18    5.89
 -10  -4  -2    0.68    3.46
 -10  -4  -2   19.93    4.89
  10   4   2   -0.14    3.95
  10   4   2   10.54    6.47
  10   4   2    0.96    2.60
 -11  -4  -2   23.32    6.68
 -11  -4  -2   23.81    6.08
  11   4   2   13.05    4.97
  11   4   2    7.82    3.11
  11   4   2   13.59    5.01
 -12  -4  -2   28.93   11.33
 -12  -4  -2   15.68    5.26
  12   4   2    8.17    3.03
  11  -5  -2   22.05   11.41
 -11   5   2   18.73    4.08
 -11   5   2   15.35    6.91
  10  -5  -2    4.38    3.32
  10  -5  -2   14.53    5.86
  10  -5  -2   -1.24    9.64
 -10   5   2    9.60    2.22
 -10   5   2   -0.61    2.78
 -10   5   2    2.08    6.41
 -10   5   2    4.21    3.27
   9  -5  -2    3.22    2.92
   9  -5  -2    2.36    5.18
  -9   5   2    3.98    6.49
  -9   5   2    2.09    2.84
  -9   5   2    6.49    3.18
  -9   5   2    1.48    1.63
   8  -5  -2    4.22    3.24
   8  -5  -2    3.43    3.99
   8  -5  -2    4.12    2.94
   8  -5  -2    5.27    3.44
  -8   5   2   13.37    5.97
  -8   5   2    5.93    3.83
  -8   5   2    3.18    1.61
  -8   5   2   16.29    6.61
  -8   5   2   -0.52    2.77
   7  -5  -2   -1.05    2.07
   7  -5  -2   -2.18    2.55
   7  -5  -2    0.71    2.77
  -7   5   2    2.81    1.57
  -7   5   2    1.37    2.23
  -7   5   2   -1.28    3.88
  -7   5   2   -1.67    2.40
  -7   5   2   -7.98    5.42
   6  -5  -2   24.85    2.89
   6  -5  -2   23.18    3.72
   6  -5  -2   26.06    4.00
   6  -5  -2   27.36    2.98
  -6   5   2   25.86    3.93
  -6   5   2   28.54    3.99
  -6   5   2   23.16    3.13
   5  -5  -2   16.85    2.69
   5  -5  -2   14.25    2.63
  -5   5   2   17.75    4.44
  -5   5   2   15.60    2.73
  -5   5   2   14.72    3.04
  -5   5   2   16.40    3.34
  -4   5   2    2.63    2.84
  -4   5   2    1.13    1.65
  -4   5   2    0.99    1.70
  -4   5   2    1.70    1.50
  -3   5   2    3.62    2.23
  -3   5   2    5.02    1.51
  -2   5   2   15.69    1.77
  -2   5   2   15.40    1.94
  -1   5   2   78.64    6.51
   0   5   2    1.25    1.45
   0   5   2    3.89    1.58
  -1  -5  -2    7.09    1.76
   1   5   2    5.41    1.78
   1   5   2    4.24    1.33
   1   5   2    5.11    1.77
   1   5   2    0.97    1.76
  -2  -5  -2   12.63    1.92
  -2  -5  -2   14.64    2.04
  -2  -5  -2   18.27    2.42
   2   5   2   14.78    2.54
   2   5   2   15.34    2.32
   2   5   2    9.27    2.64
   2   5   2   13.54    2.70
   2   5   2   11.81    2.35
   2   5   2   12.01    2.31
  -3  -5  -2    2.93    1.78
  -3  -5  -2    3.20    1.76
  -3  -5  -2   -2.61    2.45
  -3  -5  -2    5.37    1.55
  -3  -5  -2    1.76    1.68
   3   5   2    0.19    2.42
   3   5   2    2.98    2.13
   3   5   2    2.89    2.28
   3   5   2    1.23    1.92
   3   5   2    2.49    1.65
   3   5   2    1.04    1.73
  -4  -5  -2   17.65    3.04
  -4  -5  -2   22.90    3.27
  -4  -5  -2   24.29    3.82
  -4  -5  -2   30.12    5.09
   4   5   2   26.86    4.07
   4   5   2   18.18    3.84
   4   5   2   22.06    3.16
   4   5   2   19.35    3.04
   4   5   2   27.83    3.84
  -5  -5  -2   27.73    3.93
  -5  -5  -2   27.88    4.09
  -5  -5  -2   23.48    4.35
  -5  -5  -2   23.49    3.33
  -5  -5  -2   28.80    5.33
  -5  -5  -2   35.12    4.63
   5   5   2   34.54    5.14
   5   5   2   34.25    4.69
   5   5   2   18.40    4.38
   5   5   2   26.51    3.91
   5   5   2   27.88    4.67
   5   5   2   23.54    3.54
  -6  -5  -2   38.22    5.58
  -6  -5  -2   36.70    5.21
  -6  -5  -2   42.33    6.50
  -6  -5  -2   38.30    5.91
  -6  -5  -2   31.10    4.19
  -6  -5  -2   24.85    3.63
   6   5   2   37.70    5.84
   6   5   2   39.85    5.54
   6   5   2   33.86    5.79
   6   5   2   30.26    4.26
   6   5   2   24.11    3.78
  -7  -5  -2    3.82    3.80
  -7  -5  -2    3.67    4.02
  -7  -5  -2   -0.84    5.10
  -7  -5  -2    5.96    3.85
  -7  -5  -2    4.20    2.64
  -7  -5  -2    1.05    1.73
   7   5   2    1.86    2.57
   7   5   2    0.09    1.89
   7   5   2    6.05    4.19
   7   5   2   -0.54    3.58
   7   5   2    5.01    4.74
  -8  -5  -2   -0.46    2.88
  -8  -5  -2    1.74    5.22
  -8  -5  -2    2.62    2.03
  -8  -5  -2    9.25    4.78
  -8  -5  -2   -1.73    5.22
   8   5   2    0.32    2.02
   8   5   2    5.07    4.90
   8   5   2    1.67    3.99
   8   5   2   -0.48    2.60
  -9  -5  -2    5.19    3.42
  -9  -5  -2   27.12   11.32
  -9  -5  -2   11.31    6.85
  -9  -5  -2   -2.56    6.00
  -9  -5  -2    2.61    4.45
   9   5   2    1.47    2.78
   9   5   2    1.64    3.27
   9   5   2   -0.84    4.00
 -10  -5  -2   20.16    6.85
 -10  -5  -2   21.37    5.68
  10   5   2   14.67    5.09
  10   5   2   10.18    4.91
  10   5   2   10.93    3.45
 -11  -5  -2    6.52    5.00
 -11  -5  -2   12.42    6.47
  11   5   2    4.23    4.03
  11   5   2    0.26    2.21
  11   5   2    1.32    4.12
  11   5   2    8.89    6.90
 -12  -5  -2   18.72    6.99
  12   5   2   22.84    5.64
  11  -6  -2   20.56    7.69
 -11   6   2   16.04    2.71
 -11   6   2   12.93    4.28
 -11   6   2   28.45    7.31
  10  -6  -2   12.12    4.40
 -10   6   2   11.89    7.20
 -10   6   2    6.05    1.88
 -10   6   2    3.94    3.16
 -10   6   2    8.19    3.37
   9  -6  -2   20.66    4.40
  -9   6   2   18.47    7.59
  -9   6   2   37.64    9.03
   8  -6  -2    8.89    3.17
   8  -6  -2    3.40    3.01
  -8   6   2    4.87    2.91
  -8   6   2    4.32    1.61
  -8   6   2    9.64    6.62
  -8   6   2    2.37    2.68
   7  -6  -2   40.64    4.40
   7  -6  -2   31.90    4.49
  -7   6   2   32.65    4.27
  -7   6   2   27.00    3.41
  -7   6   2   37.85    4.95
   6  -6  -2    2.60    2.18
   6  -6  -2    3.63    2.32
  -6   6   2   -2.26    4.64
  -6   6   2    3.17    6.26
  -6   6   2   -0.53    2.27
  -6   6   2   -0.34    1.41
  -6   6   2    3.92    2.12
  -5   6   2   21.68    2.79
  -5   6   2   29.38    4.20
  -5   6   2   21.05    3.35
  -5   6   2   18.22    2.97
  -4   6   2    6.09    3.23
  -4   6   2    8.60    2.31
  -3   6   2   48.53    5.22
  -3   6   2   56.38    4.63
  -3   6   2   59.99    4.51
  -2   6   2    1.04    1.34
  -1   6   2   17.94    2.54
   0   6   2    0.88    1.52
   0   6   2    2.96    1.51
  -1  -6  -2   20.98    2.47
   1   6   2   17.17    2.73
   1   6   2   21.27    2.35
   1   6   2   26.89    2.99
   1   6   2   21.77    2.59
  -2  -6  -2   32.36    3.08
  -2  -6  -2   28.01    3.42
  -2  -6  -2   31.13    2.92
   2   6   2   31.28    3.33
   2   6   2   29.73    3.57
   2   6   2   26.78    3.85
   2   6   2   31.88    3.23
   2   6   2   28.77    3.44
   2   6   2   37.13    3.62
  -3  -6  -2   20.98    3.31
  -3  -6  -2   25.15    2.98
  -3  -6  -2   22.23    4.15
   3   6   2   24.17    3.81
   3   6   2   20.88    3.26
   3   6   2   17.58    2.94
   3   6   2   21.82    3.59
   3   6   2   22.08    3.26
   3   6   2   24.78    3.57
  -4  -6  -2   39.49    4.99
  -4  -6  -2   35.26    3.74
  -4  -6  -2   35.14    3.83
  -4  -6  -2   31.07    4.64
  -4  -6  -2   38.88    4.10
  -4  -6  -2   33.77    3.82
   4   6   2   34.28    3.87
   4   6   2   32.65    5.07
   4   6   2   42.63    4.67
   4   6   2   34.89    4.74
   4   6   2   38.85    4.04
   4   6   2   33.91    4.57
  -5  -6  -2   12.60    3.92
  -5  -6  -2   12.56    2.59
  -5  -6  -2   15.91    3.08
  -5  -6  -2   21.43    4.95
  -5  -6  -2   17.10    3.50
   5   6   2   12.35    4.06
   5   6   2   13.74    3.09
   5   6   2   14.10    3.85
   5   6   2   14.32    3.87
   5   6   2   12.38    2.89
   5   6   2    4.97    3.96
  -6  -6  -2    4.29    3.76
  -6  -6  -2    9.64    3.30
  -6  -6  -2    5.80    2.65
  -6  -6  -2    3.63    2.08
  -6  -6  -2    4.37    5.11
   6   6   2    3.72    2.75
   6   6   2    2.13    3.41
   6   6   2    7.66    3.84
   6   6   2    2.69    2.29
   6   6   2    5.49    4.50
  -7  -6  -2   76.47    9.16
  -7  -6  -2   67.11    7.90
  -7  -6  -2   64.89    7.31
  -7  -6  -2   62.55    6.78
  -7  -6  -2   77.19    8.25
  -7  -6  -2   56.84    6.09
   7   6   2   64.69    6.86
   7   6   2   71.29    8.73
   7   6   2   65.88    8.05
   7   6   2   72.31    7.83
   7   6   2   52.84    6.14
  -8  -6  -2   -0.06    1.95
  -8  -6  -2   -2.21    4.05
  -8  -6  -2    2.92    4.49
  -8  -6  -2   -7.98    5.21
  -8  -6  -2    2.74    3.01
  -8  -6  -2   -0.76    5.83
   8   6   2   -2.19    2.65
   8   6   2    0.38    2.12
   8   6   2    2.04    5.85
   8   6   2    1.39    4.17
   8   6   2    0.24    5.22
  -9  -6  -2   10.23    5.18
  -9  -6  -2    4.39    8.68
  -9  -6  -2   26.72   15.80
   9   6   2    3.94    6.01
   9   6   2    6.03    2.82
   9   6   2    4.67    4.37
   9   6   2   15.68    6.55
 -10  -6  -2   21.55    5.69
 -10  -6  -2   28.57    8.01
  10   6   2   36.85    9.13
  10   6   2   15.62    5.54
  10   6   2   14.87    3.97
  10   6   2   13.19    4.69
 -11  -6  -2   19.98    6.56
 -11  -6  -2   12.50    5.73
  11   6   2   10.25    4.66
  11   6   2   10.84    9.57
  11   6   2    5.32    2.66
  10  -7  -2    4.83    4.26
 -10   7   2    0.65    2.41
 -10   7   2    5.89    3.06
 -10   7   2   22.36    7.90
   9  -7  -2   14.46    3.83
  -9   7   2   27.49    8.02
   8  -7  -2   10.66    3.35
   8  -7  -2   -0.96    3.61
  -8   7   2   15.50    7.24
  -8   7   2   20.28    7.30
  -8   7   2    4.64    1.72
  -8   7   2    5.23    2.80
  -8   7   2    0.21    2.53
  -7   7   2   16.50    2.59
  -7   7   2   24.79    7.07
  -7   7   2   16.67    3.75
  -7   7   2   26.05    4.01
  -6   7   2    8.97    4.78
  -6   7   2   -0.84    1.80
  -6   7   2   -2.25    2.12
  -6   7   2   -0.51    4.78
  -6   7   2    0.92    1.39
  -5   7   2   23.51    4.54
  -5   7   2   28.00    5.56
  -4   7   2    1.42    3.33
  -4   7   2    3.44    2.37
  -3   7   2   13.43    1.89
  -3   7   2   15.88    2.12
  -3   7   2   14.50    2.61
  -2   7   2    1.14    2.08
  -2   7   2    2.09    1.28
  -1   7   2    1.89    1.76
  -1   7   2    2.14    1.37
   0   7   2    5.82    2.04
   0   7   2    4.54    1.59
   1   7   2    0.71    1.40
   1   7   2    1.18    1.70
   1   7   2    0.05    1.45
   1   7   2    0.10    1.74
   2   7   2    2.37    1.57
   2   7   2    4.08    1.57
   2   7   2    2.73    1.84
   2   7   2    3.10    1.99
   2   7   2    4.67    1.84
   2   7   2    2.91    2.43
  -3  -7  -2   23.54    2.94
  -3  -7  -2   25.11    3.60
  -3  -7  -2   22.31    2.91
   3   7   2   27.58    3.79
   3   7   2   27.76    3.74
   3   7   2   36.15    4.52
   3   7   2   28.95    3.29
   3   7   2   34.46    4.42
   3   7   2   28.48    4.35
  -4  -7  -2    7.03    3.00
  -4  -7  -2    7.52    2.52
  -4  -7  -2    6.59    2.03
  -4  -7  -2    7.33    2.16
  -4  -7  -2    8.24    2.32
   4   7   2    6.34    2.15
   4   7   2   -3.40    6.85
   4   7   2    0.97    5.53
   4   7   2    6.71    2.49
   4   7   2    6.57    3.03
   4   7   2   12.24    3.45
  -5  -7  -2  139.76   10.73
  -5  -7  -2  119.94   10.33
  -5  -7  -2  142.52   11.20
  -5  -7  -2  126.38   10.51
   5   7   2  113.93   11.40
   5   7   2  131.60   11.06
   5   7   2  113.20   10.38
   5   7   2  128.53   10.67
   5   7   2  115.77   10.92
   5   7   2  128.65   11.90
  -6  -7  -2   23.81    5.78
  -6  -7  -2   15.89    4.71
  -6  -7  -2   12.70    2.81
  -6  -7  -2   14.24    3.44
  -6  -7  -2   26.12    4.85
  -6  -7  -2   19.55    3.95
   6   7   2   14.35    4.71
   6   7   2   18.50    4.98
   6   7   2    7.86    5.37
   6   7   2   13.02    3.31
   6   7   2   16.61    3.84
  -7  -7  -2   46.16    6.91
  -7  -7  -2   34.38    5.27
  -7  -7  -2   25.02    4.20
   7   7   2   42.56    8.22
   7   7   2   46.01    7.16
   7   7   2   44.93    7.40
   7   7   2   29.91    4.55
   7   7   2   37.84    5.69
  -8  -7  -2   12.23    5.49
  -8  -7  -2   17.66    4.76
  -8  -7  -2    2.77    6.92
  -8  -7  -2   26.08    6.69
   8   7   2   21.14    7.39
   8   7   2   12.86    5.95
   8   7   2    6.47    3.01
  -9  -7  -2   -6.28   14.31
  -9  -7  -2   12.13    7.84
  -9  -7  -2   36.65   14.42
   9   7   2    2.12    2.49
   9   7   2    0.59    3.63
   9   7   2    8.55    4.87
   9   7   2   18.02    6.93
 -10  -7  -2   29.70    8.15
 -10  -7  -2   23.81    6.08
  10   7   2   44.72    9.60
 -11  -7  -2   19.40    6.37
  10  -8  -2   10.99    5.37
 -10   8   2    5.84    3.29
 -10   8   2    5.39    3.07
  -9   8   2   37.51    9.36
  -8   8   2   24.18    8.58
  -8   8   2   18.26    7.73
  -7   8   2    4.54    2.55
  -7   8   2    6.41    2.54
  -7   8   2    6.93    1.78
  -7   8   2    1.67    6.19
  -7   8   2   19.26    6.61
  -6   8   2   34.05    6.95
  -5   8   2   12.96    4.07
  -5   8   2   14.12    4.93
  -4   8   2   18.86    3.53
  -4   8   2   14.38    4.08
  -3   8   2    0.72    1.18
  -3   8   2   -0.08    1.39
  -3   8   2   -2.42    2.12
  -2   8   2    8.63    2.00
  -2   8   2    6.82    1.86
  -1   8   2    6.71    2.54
  -1   8   2    2.89    1.76
   0   8   2    8.48    1.91
   1   8   2   11.08    2.32
   1   8   2   10.70    2.29
   1   8   2    6.89    2.49
   1   8   2    9.40    2.07
  -2  -8  -2   31.86    3.29
   2   8   2   37.37    4.62
   2   8   2   25.04    4.21
   2   8   2   31.75    3.99
   2   8   2   33.40    3.69
   2   8   2   32.55    3.76
  -3  -8  -2    8.87    2.50
   3   8   2    4.76    2.01
   3   8   2    9.23    2.31
   3   8   2    2.42    3.67
   3   8   2    4.69    2.93
  -4  -8  -2   38.18    4.83
  -4  -8  -2   33.82    3.66
  -4  -8  -2   27.55    2.87
  -4  -8  -2   31.27    3.53
   4   8   2   31.51    4.73
   4   8   2   36.58    4.20
   4   8   2   28.18    3.89
  -5  -8  -2   31.71    3.91
  -5  -8  -2   33.24    4.11
   5   8   2   27.06    6.47
   5   8   2   24.42    5.80
   5   8   2   22.87    4.14
   5   8   2   32.82    5.27
   5   8   2   23.68    4.23
   5   8   2   35.32    5.76
  -6  -8  -2    6.85    4.49
  -6  -8  -2   10.79    4.32
  -6  -8  -2    4.11    2.86
  -6  -8  -2   11.73    3.79
  -6  -8  -2    7.28    3.01
   6   8   2    4.35    4.26
   6   8   2    8.01    6.02
   6   8   2    3.29    2.38
   6   8   2    8.08    3.40
   6   8   2    3.44    4.63
  -7  -8  -2   11.61    5.48
  -7  -8  -2    9.38    4.40
  -7  -8  -2    1.13    3.23
  -7  -8  -2    2.35    2.34
  -7  -8  -2    3.25    2.55
   7   8   2    6.93    5.24
   7   8   2    3.09    7.02
   7   8   2   -0.03    2.09
   7   8   2   -0.30    4.59
  -8  -8  -2    9.73    3.95
  -8  -8  -2   10.01    7.37
  -8  -8  -2   21.16    5.48
  -8  -8  -2   14.79    6.00
   8   8   2    7.20    3.94
   8   8   2    2.74    6.17
   8   8   2    2.77    4.41
  -9  -8  -2   13.57   10.85
  -9  -8  -2   12.80    4.46
  -9  -8  -2   12.23    7.31
   9   8   2   -4.86    8.81
 -10  -8  -2   33.46    7.30
  10   8   2   47.79    9.94
 -11  -8  -2   33.02    8.17
  -8   9   2   33.86    8.50
  -7   9   2   17.14    6.99
  -6   9   2   13.19    5.94
  -5   9   2    0.33    4.75
  -5   9   2    3.00    3.81
  -4   9   2   28.54    4.92
  -4   9   2   35.58    3.25
  -4   9   2   35.63    4.59
  -3   9   2   15.97    2.58
  -3   9   2   19.18    2.46
  -3   9   2   13.50    2.87
  -2   9   2   11.01    2.32
  -2   9   2   10.72    2.22
  -1   9   2    4.16    2.00
  -1   9   2    3.03    1.91
  -1   9   2    5.84    2.11
   0   9   2    2.24    1.95
   0   9   2    0.85    2.29
   0   9   2   -0.18    1.64
   0   9   2    0.70    1.76
   0   9   2    1.23    1.40
   1   9   2    3.99    2.87
   1   9   2    2.70    1.91
   1   9   2   -0.64    1.91
   1   9   2   -0.71    1.74
   2   9   2   11.09    3.64
   2   9   2   17.04    4.16
   2   9   2   14.41    3.55
   2   9   2   11.66    2.88
  -3  -9  -2   22.89    3.19
   3   9   2   31.07    4.25
   3   9   2   25.26    3.65
   3   9   2   30.16    8.80
   3   9   2   29.15    5.58
   3   9   2   38.41    6.57
  -4  -9  -2   12.68    2.71
  -4  -9  -2   18.86    2.82
  -4  -9  -2   24.51    3.88
   4   9   2   17.99    3.56
   4   9   2   23.79    5.46
   4   9   2   17.72    3.45
   4   9   2   20.99    4.22
   4   9   2   24.63    4.91
   4   9   2   11.77    5.83
  -5  -9  -2   15.84    3.58
  -5  -9  -2    9.18    5.56
  -5  -9  -2   28.67    6.02
  -5  -9  -2   14.99    2.16
   5   9   2    8.56    6.39
   5   9   2   20.74    5.42
   5   9   2   10.63    3.20
   5   9   2   15.90    5.08
   5   9   2   15.18    4.72
   5   9   2   14.75    3.65
  -6  -9  -2   -0.19    2.48
  -6  -9  -2    3.25    1.98
  -6  -9  -2    0.96    1.94
   6   9   2    3.22    4.80
   6   9   2    2.22    3.15
   6   9   2   -0.39    2.54
   6   9   2    0.52    4.79
   6   9   2   19.09    7.16
  -7  -9  -2   14.56    6.92
  -7  -9  -2    8.54    3.35
  -7  -9  -2    4.83    3.06
  -7  -9  -2   13.68    4.72
   7   9   2    7.86    5.75
   7   9   2    0.18    4.94
   7   9   2    2.88    2.57
  -8  -9  -2    2.19    3.56
  -8  -9  -2    7.74    3.62
  -8  -9  -2   -3.25    8.21
  -8  -9  -2   12.88    5.01
   8   9   2    3.13    4.76
   8   9   2   -1.07    2.33
   8   9   2    8.90    6.32
  -9  -9  -2   16.73    4.60
  -9  -9  -2   12.49    4.65
  -9  -9  -2    0.95   10.70
  -9  -9  -2   28.74    6.36
   9   9   2   14.19    7.05
   9   9   2    6.12    3.00
   9   9   2    6.00    4.96
  10   9   2   50.88   10.74
  10   9   2   10.98    7.24
  -8  10   2   53.11    8.18
  -6  10   2   11.48    6.10
  -6  10   2    0.18    5.79
  -5  10   2   19.85    5.20
  -5  10   2   13.23    5.31
  -4  10   2   23.40    4.23
  -4  10   2   13.90    2.65
  -4  10   2   18.54    3.79
  -4  10   2   15.98    2.30
  -4  10   2   11.28    4.61
  -3  10   2   41.39    4.24
  -3  10   2   51.83    4.57
  -3  10   2   48.03    5.09
  -2  10   2    2.91    1.76
  -2  10   2    0.39    1.64
  -2  10   2    1.93    2.34
  -1  10   2    8.55    2.43
  -1  10   2    6.09    2.18
  -1  10   2    6.89    2.21
   0  10   2    3.35    2.04
   0  10   2    3.15    2.10
   0  10   2    8.73    2.64
   0  10   2    1.63    2.02
   0  10   2    2.80    1.89
   1  10   2   20.25    3.87
   1  10   2   18.72    3.28
   1  10   2   15.35    3.03
   1  10   2   18.10    4.10
   1  10   2   13.60    3.01
   2  10   2   13.15    4.21
   2  10   2   12.42    3.90
   2  10   2    5.37    4.34
   2  10   2    8.53    2.54
   3  10   2   16.43    4.55
   3  10   2   22.42    8.28
   3  10   2    9.92    3.36
   3  10   2   14.16    3.11
   3  10   2   20.20    4.68
  -4 -10  -2    2.93    2.12
  -4 -10  -2   -0.18    2.60
   4  10   2    6.17    4.44
   4  10   2    2.61    2.32
   4  10   2   -3.29    3.43
   4  10   2    3.22    4.02
   4  10   2   -0.20    6.11
  -5 -10  -2   -2.01    2.25
  -5 -10  -2    4.68    3.02
  -5 -10  -2    1.53    1.89
   5  10   2   -2.58    7.01
   5  10   2   -1.06    2.51
   5  10   2    4.16    4.70
   5  10   2    6.90    4.49
   5  10   2   -1.39    4.08
  -6 -10  -2   15.03    4.31
  -6 -10  -2   12.92    3.21
   6  10   2    8.49    3.27
   6  10   2    5.44    5.78
   6  10   2    7.74    5.53
  -7 -10  -2   18.98    4.05
   7  10   2   29.87    7.32
   7  10   2   29.31    7.21
  -8 -10  -2   18.00    4.57
  -8 -10  -2   27.86    4.44
   8  10   2   24.78    6.84
   8  10   2   14.34    3.70
   8  10   2   39.67    8.06
  -9 -10  -2   14.92    4.03
  -9 -10  -2   10.25    4.77
   9  10   2    3.35    3.76
   9  10   2   17.37    5.90
  -8  11   2  128.82   12.43
  -7  11   2   61.73    7.98
  -7  11   2   39.16    8.91
  -6  11   2   40.50    6.55
  -6  11   2   46.59    7.87
  -5  11   2   25.25    6.14
  -5  11   2   37.30    5.29
  -4  11   2   23.56    4.92
  -4  11   2   26.12    4.49
  -4  11   2   16.29    4.05
  -3  11   2    1.14    1.68
  -3  11   2    2.06    1.81
  -3  11   2    2.24    2.57
  -2  11   2    1.81    1.84
  -2  11   2    5.22    2.17
  -2  11   2    4.75    2.54
  -1  11   2    4.81    2.11
  -1  11   2    6.68    2.47
  -1  11   2    2.61    2.04
   0  11   2    9.39    2.79
   0  11   2    5.41    2.38
   0  11   2   11.25    2.70
   0  11   2   17.18    3.80
   1  11   2    0.20    2.01
   1  11   2    9.64    4.27
   1  11   2    2.40    2.38
   1  11   2    2.27    2.33
   1  11   2    2.25    3.32
   2  11   2   12.83    5.00
   2  11   2    5.21    2.74
   2  11   2   11.45    3.92
   2  11   2   16.09    5.42
   3  11   2   14.01    3.38
   3  11   2   26.28    5.16
   3  11   2   11.13    3.79
   3  11   2   20.14    5.63
   3  11   2   13.20    3.21
   3  11   2   16.19    6.95
   3  11   2   13.85    3.59
   4  11   2   14.52    3.87
   4  11   2   15.69    5.93
   4  11   2   24.92    7.73
   4  11   2    7.37    4.21
   4  11   2   14.98    5.17
  -5 -11  -2   21.26    3.47
   5  11   2   36.92    6.04
   5  11   2   24.67    4.38
  -6 -11  -2    9.44    3.03
   6  11   2   11.02    5.36
   6  11   2   12.99    6.93
   6  11   2    3.62    3.00
  -7 -11  -2   17.50    4.17
   7  11   2   19.87    6.66
   7  11   2   19.27    7.07
  -8 -11  -2    3.66    3.81
   8  11   2    1.16    2.55
   8  11   2    8.70    3.75
   8  11   2    9.12    5.98
  -9 -11  -2   -0.34    5.39
  -9 -11  -2    3.14    3.81
   9  11   2    6.04    3.32
   9  11   2    1.08    2.53
   9  11   2   11.02    4.51
   9  11   2   10.54    6.69
  -7  12   2   99.96   10.41
  -7  12   2  114.43   11.15
  -6  12   2   63.14    8.05
  -6  12   2   82.16    8.21
  -5  12   2   36.03    5.59
  -5  12   2   38.69    5.55
  -4  12   2    9.45    4.14
  -4  12   2   12.96    4.05
  -4  12   2   -0.34    2.63
  -4  12   2    0.22    1.56
  -4  12   2    0.19    1.83
  -3  12   2    7.03    2.85
  -3  12   2    5.83    2.10
  -3  12   2    6.65    2.19
  -2  12   2    7.03    2.63
  -2  12   2    3.30    1.94
  -2  12   2    7.64    2.32
  -1  12   2   21.09    3.55
  -1  12   2   17.27    3.21
  -1  12   2   18.17    3.27
   0  12   2    0.18    2.12
   0  12   2    3.54    2.24
   0  12   2    7.29    3.26
   1  12   2    6.77    2.94
   1  12   2    7.71    4.25
   1  12   2    9.59    3.45
   1  12   2    5.97    2.66
   2  12   2   22.46    6.26
   2  12   2   28.16    4.49
   3  12   2   15.90    4.85
   3  12   2   20.54    7.92
   3  12   2   24.20    6.42
   4  12   2   17.10    6.47
   4  12   2   10.17    4.07
   4  12   2    1.37    2.73
   4  12   2    3.72    2.84
   4  12   2    8.79    2.95
   5  12   2   34.57    8.48
  -6 -12  -2   13.91    3.46
   6  12   2    9.88    3.31
   6  12   2   15.95    6.08
   6  12   2   12.32    6.81
  -7 -12  -2    4.54    3.42
   7  12   2    7.88    3.83
   7  12   2    2.90    3.62
   7  12   2   11.96    6.35
   7  12   2    3.04    2.80
  -8 -12  -2    8.94    5.46
   8  12   2   16.36    4.01
  -6  13   2   50.88    7.32
  -5  13   2   48.61    6.48
  -5  13   2   62.63    6.11
  -4  13   2    0.22    1.77
  -4  13   2    4.48    2.99
  -4  13   2    2.17    1.82
  -3  13   2   20.27    3.27
  -3  13   2   22.90    4.10
  -3  13   2   13.71    2.86
  -2  13   2    1.30    2.50
  -2  13   2    1.52    1.85
  -2  13   2   -1.19    1.77
  -1  13   2    3.33    2.44
  -1  13   2    5.92    2.16
  -1  13   2    3.08    2.08
   0  13   2   25.30    3.83
   1  13   2   12.65    3.90
   1  13   2   22.83    5.34
   2  13   2   34.90    7.62
   2  13   2   35.74    4.88
   2  13   2   38.46    6.35
   3  13   2   41.92    7.97
   3  13   2   28.51    4.55
   4  13   2   18.26    7.19
   5  13   2   14.72    8.89
   5  13   2    6.11    4.67
   5  13   2    5.70    3.23
   5  13   2    0.85    2.86
   5  13   2    7.23    2.80
   6  13   2    8.97    5.84
   6  13   2   -1.20    4.96
   6  13   2   11.69    3.85
   7  13   2    4.28    7.96
   7  13   2   14.21    4.26
   7  13   2   12.97    3.85
  -4  14   2    4.42    3.01
  -4  14   2    5.09    2.04
  -3  14   2    0.28    1.97
  -3  14   2    4.14    2.12
  -3  14   2    3.75    2.64
  -2  14   2   15.18    2.99
  -2  14   2   17.61    3.53
  -1  14   2    6.21    2.54
  -1  14   2    6.62    2.45
   0  14   2   21.50    4.29
   1  14   2   48.60    5.90
   1  14   2   64.45    9.04
   1  14   2   67.88    7.86
   2  14   2   67.90    8.23
  -2  15   2   24.90    4.27
  -2  15   2    8.40    2.74
  -2  15   2   16.43    3.45
  -1  15   2    6.66    2.49
   0  15   2   78.64    7.52
   0  15   2   83.51    7.64
   0  15   2   95.00    8.22
   2  15   2  135.88   11.20
   2  15   2  133.94   13.23
   0  15  -3    5.78    3.79
   0  15  -3   -0.04    2.95
  -1  15  -3   -0.10    3.65
   4  14  -3    2.24    2.82
   4  14  -3    5.44    3.15
   4  14  -3    6.04    3.24
   4  14  -3   15.55    5.49
   3  14  -3   -0.91    4.02
   1  14  -3   40.80    5.76
   0  14  -3   35.44    5.27
   6  13  -3   18.94    6.10
   6  13  -3    3.43    4.12
   5  13  -3   18.95    5.79
   5  13  -3   13.10    3.76
   4  13  -3    5.59    2.68
   4  13  -3    2.80    2.73
   4  13  -3   10.89    6.21
   4  13  -3    7.22    3.14
   3  13  -3   11.07    5.53
   3  13  -3   20.77    5.31
   2  13  -3   15.80    4.68
   2  13  -3   11.76    3.73
   2  13  -3    7.69    2.87
  -2  13  -3    4.07    1.84
  -3  13  -3    6.22    5.52
  -4  13  -3   28.30    6.82
  -5  13  -3   39.57    7.45
   7  12  -3   -0.77    2.97
   7  12  -3    3.75    3.37
   7  12  -3   14.88    5.08
   7  12  -3    8.70    3.65
  -7 -12   3   -2.44    3.85
   6  12  -3    5.44    3.11
   6  12  -3   15.36    4.91
   6  12  -3    0.92    3.84
   6  12  -3    9.45    4.14
  -6 -12   3   -1.05    3.05
   5  12  -3   22.93    5.77
   4  12  -3   22.54    6.01
   3  12  -3   10.27    4.95
   3  12  -3    8.21    4.52
   3  12  -3    2.73    2.64
   2  12  -3    9.22    4.81
   2  12  -3   13.13    4.17
   1  12  -3    9.57    4.02
   0  12  -3   22.64    4.44
   0  12  -3   33.36    5.31
  -1  12  -3    5.03    4.14
  -1  12  -3    0.23    3.65
  -1  12  -3    2.15    1.74
  -2  12  -3   -1.87    1.93
  -2  12  -3    1.28    1.60
  -2  12  -3   -4.23    6.74
  -2  12  -3    1.48    4.03
  -3  12  -3   37.88    4.60
  -3  12  -3   58.88    9.15
  -4  12  -3   19.83    5.70
  -7  12  -3   41.63   14.11
   8  11  -3    8.61    5.13
   8  11  -3    2.23    3.20
   8  11  -3   -0.43    3.18
   8  11  -3    2.81    2.95
  -8 -11   3   -5.83    3.71
  -8 -11   3    4.97    3.92
   7  11  -3    3.45    2.35
   7  11  -3    8.02    3.77
   7  11  -3    2.55    4.55
   6  11  -3   -0.43    2.86
   6  11  -3    0.06    2.52
   6  11  -3    4.67    3.02
   6  11  -3    9.92    4.76
  -6 -11   3    4.65    3.37
   5  11  -3    6.73    2.96
   5  11  -3   16.58    8.51
   5  11  -3    8.75    3.35
   5  11  -3   12.81    3.49
  -5 -11   3    7.78    3.04
   4  11  -3    7.59    4.39
   4  11  -3    8.84    5.23
   4  11  -3    3.15    2.65
   4  11  -3    2.62    2.62
   4  11  -3    3.72    2.74
  -4 -11   3    5.31    2.39
  -4 -11   3    3.37    2.54
   3  11  -3    2.80    3.72
   3  11  -3   11.63    4.69
   2  11  -3   11.40    4.18
   2  11  -3   22.40    5.20
   2  11  -3   17.17    3.06
   2  11  -3   12.02    3.09
   2  11  -3   25.86    6.61
  -2 -11   3    9.22    2.45
   1  11  -3    1.52    2.57
   1  11  -3    1.10    3.57
   1  11  -3    0.99    2.03
   0  11  -3   11.54    3.87
   0  11  -3   12.90    2.94
   0  11  -3    6.45    2.31
  -1  11  -3    2.65    2.79
  -1  11  -3   -0.28    2.07
  -1  11  -3    7.59    3.78
  -1  11  -3    6.28    2.00
  -2  11  -3    1.65    2.54
  -2  11  -3   -3.61    3.12
  -2  11  -3    1.56    2.08
  -2  11  -3    0.75    1.51
  -2  11  -3    4.62    3.58
  -2  11  -3    3.84    2.04
  -3  11  -3    9.98    3.35
  -3  11  -3   14.33    4.38
  -3  11  -3   11.16    4.39
  -4  11  -3   36.39    7.36
  -4  11  -3   25.85    7.59
  -6  11  -3   17.38    4.70
  -6  11  -3   15.92    3.23
  -6  11  -3   30.14    8.11
  -8  11  -3   62.53   15.02
  -8  11  -3   27.27    8.47
   9  10  -3    9.37    5.09
   9  10  -3    1.13    3.40
  -9 -10   3   11.32    4.47
   8  10  -3   18.76    5.79
  -8 -10   3   40.73   13.05
   7  10  -3    8.14    3.25
   7  10  -3    0.75    2.97
   7  10  -3   16.18    5.61
   7  10  -3    6.17    3.09
  -7 -10   3    8.23    3.36
  -7 -10   3   32.03   10.85
  -7 -10   3    0.97    3.34
   6  10  -3    1.63    4.41
   6  10  -3    3.01    2.89
   6  10  -3   -1.56    2.45
   6  10  -3    0.92    2.60
   6  10  -3   18.87    6.78
  -6 -10   3   12.63    6.78
  -6 -10   3    1.39    2.81
   5  10  -3    5.20    6.66
   5  10  -3   -2.82    2.36
   5  10  -3   -0.27    2.66
   5  10  -3    5.23    2.82
   5  10  -3    3.40    4.33
  -5 -10   3    2.51    2.39
  -5 -10   3    0.05    3.46
  -5 -10   3    1.82    2.07
   4  10  -3   10.01    6.76
   4  10  -3   -1.22    2.21
   4  10  -3    0.50    3.98
   4  10  -3    1.14    4.66
   4  10  -3   -0.07    2.49
   4  10  -3    1.67    2.56
  -4 -10   3    0.85    1.53
  -4 -10   3    1.36    2.26
  -4 -10   3   -0.13    1.78
   3  10  -3    5.59    4.01
   3  10  -3    3.49    2.58
   3  10  -3    2.49    2.35
   3  10  -3   -0.75    2.48
   3  10  -3    0.62    3.63
  -3 -10   3    1.39    1.94
  -3 -10   3    3.40    1.93
  -3 -10   3   -0.14    1.50
   2  10  -3    0.25    2.23
   2  10  -3    3.03    2.31
   2  10  -3   -0.69    1.90
   2  10  -3    1.66    3.05
   2  10  -3    7.67    4.93
   2  10  -3    0.33    3.04
  -2 -10   3   -0.20    1.60
   1  10  -3    1.46    2.08
   1  10  -3    2.50    2.20
   1  10  -3    1.00    1.95
   1  10  -3    0.41    3.31
   1  10  -3    0.39    2.47
  -1 -10   3    1.62    1.70
   0  10  -3    2.58    2.00
   0  10  -3    4.79    1.92
   0  10  -3    9.81    3.82
   0  10  -3    4.97    2.97
  -1  10  -3    1.40    2.81
  -1  10  -3    2.04    1.45
  -1  10  -3   -1.62    2.40
  -1  10  -3   -1.22    1.76
  -2  10  -3    6.92    2.44
  -2  10  -3    3.21    2.37
  -2  10  -3    3.23    1.74
  -2  10  -3    4.08    3.37
  -2  10  -3    2.20    2.93
  -3  10  -3   27.78    4.20
  -3  10  -3   21.59    4.41
  -3  10  -3   20.35    3.46
  -4  10  -3   25.19    9.40
  -4  10  -3    4.12    2.78
  -5  10  -3   15.06    5.82
  -5  10  -3   11.34    5.58
  -6  10  -3    3.30    2.22
  -6  10  -3    0.41    5.79
  -7  10  -3   15.60    7.56
  -8  10  -3   -0.94    8.91
  -8  10  -3    3.16    2.33
  -8  10  -3   -1.48    2.24
  -8  10  -3   10.26    7.25
  -9  10  -3   27.50    9.82
  -9  10  -3    5.36    3.08
  -9  10  -3    5.52    2.77
   9   9  -3    9.37    3.79
   9   9  -3    7.05    4.66
  -9  -9   3   25.22    8.85
  -9  -9   3   13.65    4.39
  -9  -9   3   50.20   17.94
   8   9  -3    2.96    2.76
   8   9  -3    4.25    2.79
   8   9  -3    7.61    3.62
   8   9  -3    7.26    4.57
  -8  -9   3    8.31    3.95
  -8  -9   3   12.99    4.23
   7   9  -3    0.20    2.67
   7   9  -3   12.30    7.23
   7   9  -3   -1.69    2.79
   7   9  -3    3.03    2.65
   7   9  -3    5.38    4.69
  -7  -9   3    4.34    3.62
  -7  -9   3    2.35    3.19
  -7  -9   3    1.09    2.29
   6   9  -3   10.72    3.49
   6   9  -3   11.10    3.50
   6   9  -3   12.66    5.83
   6   9  -3   11.17    3.39
   6   9  -3   14.91    6.37
  -6  -9   3   12.16    2.26
  -6  -9   3   32.09   12.51
  -6  -9   3   10.23    3.53
  -6  -9   3   12.07    3.58
   5   9  -3   10.83    3.35
   5   9  -3    9.94    5.47
   5   9  -3   13.07    5.10
   5   9  -3   15.72    6.89
   5   9  -3   15.65    3.38
   5   9  -3   14.60    3.98
  -5  -9   3    8.69    2.34
  -5  -9   3   12.69    2.98
  -5  -9   3    9.98    2.79
   4   9  -3    1.28    2.28
   4   9  -3    5.92    5.05
   4   9  -3    0.78    3.97
   4   9  -3    4.40    2.53
   4   9  -3    1.71    2.56
   4   9  -3    0.18    3.96
  -4  -9   3    3.01    1.98
  -4  -9   3    1.06    2.28
  -4  -9   3    7.28    3.45
  -4  -9   3    2.40    2.30
  -4  -9   3   -0.61    1.67
   3   9  -3   42.01    5.33
   3   9  -3   30.15    4.16
   3   9  -3   37.25    5.91
   3   9  -3   38.41    4.23
   3   9  -3   38.91    5.95
   3   9  -3   33.51    4.29
  -3  -9   3   31.75    4.00
  -3  -9   3   34.94    4.27
  -3  -9   3   28.40    3.73
   2   9  -3   32.69    5.44
   2   9  -3   33.23    3.81
   2   9  -3   26.15    3.61
   2   9  -3   25.23    4.16
   2   9  -3   28.05    3.88
  -2  -9   3   23.63    3.02
  -2  -9   3   19.76    3.36
  -2  -9   3   22.67    3.51
   1   9  -3    0.68    1.79
   1   9  -3    9.28    3.73
   1   9  -3    4.95    2.13
   1   9  -3   -1.04    2.50
   1   9  -3    3.25    1.99
  -1  -9   3    1.20    1.66
   0   9  -3   11.56    3.27
   0   9  -3   16.31    3.36
   0   9  -3   11.66    2.51
   0   9  -3   13.91    2.45
  -1   9  -3    2.59    1.86
  -1   9  -3    4.09    1.61
  -1   9  -3    6.61    2.55
  -1   9  -3    4.04    2.58
  -1   9  -3    3.23    1.14
  -2   9  -3   -1.94    2.71
  -2   9  -3    2.93    1.86
  -2   9  -3    0.16    2.08
  -2   9  -3   -0.91    2.35
  -3   9  -3    4.24    1.96
  -3   9  -3    5.36    2.29
  -3   9  -3    5.64    3.64
  -4   9  -3    1.72    2.37
  -4   9  -3   -1.80    3.89
  -4   9  -3    2.58    1.89
  -4   9  -3    4.50    3.57
  -5   9  -3   20.86    4.07
  -5   9  -3   22.57    5.81
  -5   9  -3   21.84    3.09
  -6   9  -3   -1.15    3.28
  -6   9  -3   -1.36    1.79
  -6   9  -3   12.26    5.55
  -6   9  -3    2.80    2.07
  -6   9  -3   -0.18    4.84
  -7   9  -3    4.24    2.36
  -7   9  -3    6.13    2.32
  -7   9  -3    5.44    2.36
  -7   9  -3   10.05    4.07
  -7   9  -3    2.56    6.49
  -8   9  -3   -0.79    9.64
  -8   9  -3   16.79    6.96
  -9   9  -3    3.60    2.76
  -9   9  -3   28.03   12.16
  10   8  -3    9.87    5.22
 -10  -8   3   18.61    5.80
 -10  -8   3   21.49    5.15
   8   8  -3    1.81    2.71
   8   8  -3    4.67    4.39
   8   8  -3   -1.38    2.58
   8   8  -3    0.00    3.03
  -8  -8   3    5.58    4.86
  -8  -8   3    9.32    4.15
  -8  -8   3   31.19   11.33
   7   8  -3    3.16    2.60
   7   8  -3    6.82    4.64
   7   8  -3    3.08    2.57
   7   8  -3    4.89    3.21
  -7  -8   3    2.25    3.52
  -7  -8   3    3.74    3.47
  -7  -8   3    9.78    3.46
   6   8  -3    2.17    4.11
   6   8  -3   13.87    6.65
   6   8  -3   -2.57    3.78
   6   8  -3    4.76    5.17
  -6  -8   3    3.39    2.60
  -6  -8   3    5.18    2.27
  -6  -8   3    0.12    2.96
  -6  -8   3    4.46    5.79
  -6  -8   3    0.44    1.94
  -6  -8   3    0.54    3.04
   5   8  -3    0.00    2.59
   5   8  -3    1.86    2.29
   5   8  -3   -1.95    4.33
   5   8  -3   -0.26    4.81
   5   8  -3   -2.79    3.54
   5   8  -3    3.53    2.43
  -5  -8   3    0.80    1.90
  -5  -8   3   -0.37    2.88
  -5  -8   3    7.17    4.78
  -5  -8   3    4.20    2.83
  -5  -8   3    3.71    1.57
   4   8  -3    1.70    2.35
   4   8  -3    4.11    2.63
   4   8  -3   11.86    4.70
   4   8  -3    7.64    3.83
   4   8  -3    4.93    2.37
   4   8  -3    5.13    4.01
  -4  -8   3    2.65    2.43
  -4  -8   3    1.86    1.77
  -4  -8   3   10.72    3.76
   3   8  -3   -1.03    3.92
   3   8  -3    1.66    2.40
   3   8  -3   -0.03    1.91
   3   8  -3   -1.63    3.28
   3   8  -3    3.41    2.19
   3   8  -3   -1.13    2.89
  -3  -8   3    1.67    2.28
  -3  -8   3    1.85    1.70
  -3  -8   3   -0.16    1.80
  -3  -8   3   -0.13    1.70
  -3  -8   3    1.85    2.00
   2   8  -3   21.53    3.21
   2   8  -3   18.92    3.39
   2   8  -3   17.31    3.66
   2   8  -3   23.99    4.31
   2   8  -3   21.43    3.33
   2   8  -3   24.39    4.97
  -2  -8   3   16.08    2.88
  -2  -8   3   21.45    2.89
  -2  -8   3   19.33    3.09
   1   8  -3   -1.09    2.13
   1   8  -3   -0.36    2.78
   1   8  -3    0.10    1.80
   1   8  -3    1.67    2.36
   1   8  -3    1.35    1.67
   1   8  -3    4.61    1.98
  -1  -8   3    1.64    1.62
  -1  -8   3    2.15    1.64
   0   8  -3   19.51    2.91
   0   8  -3   22.98    3.66
   0   8  -3   23.00    3.32
   0   8  -3   18.99    3.16
   0   8  -3   17.88    2.75
   0  -8   3   20.20    2.66
  -1   8  -3   17.24    2.68
  -1   8  -3   15.47    1.84
  -1   8  -3   22.02    2.96
  -1   8  -3   12.79    2.52
  -1   8  -3   19.12    2.46
  -2   8  -3    2.53    1.85
  -2   8  -3    3.63    2.25
  -2   8  -3    5.70    2.09
  -2   8  -3   -0.13    2.21
  -3   8  -3    3.21    2.02
  -3   8  -3    0.40    1.62
  -3   8  -3    0.26    2.98
  -4   8  -3    1.40    1.74
  -4   8  -3   -0.02    3.54
  -4   8  -3   -0.20    2.22
  -4   8  -3    3.40    2.92
  -5   8  -3    8.79    4.42
  -5   8  -3    5.66    5.69
  -5   8  -3    5.15    2.08
  -5   8  -3    9.16    3.58
  -5   8  -3    3.93    2.25
  -5   8  -3    7.58    2.00
   5  -8   3    6.20    1.89
  -6   8  -3   30.18    3.72
  -6   8  -3   31.01    6.17
  -6   8  -3   36.05    5.17
  -6   8  -3   24.69    3.86
  -6   8  -3   26.61    3.46
   6  -8   3   20.57    2.98
  -7   8  -3    6.94    2.79
  -7   8  -3    5.53    3.70
  -7   8  -3    7.96    2.35
  -7   8  -3    2.72    2.26
  -7   8  -3   11.39    5.98
   7  -8   3    6.56    1.90
  -8   8  -3    0.91    2.27
  -8   8  -3    4.72    2.84
  -8   8  -3    6.41    5.99
  -8   8  -3    6.96    9.87
  -9   8  -3    3.40    2.66
  -9   8  -3    1.15    2.46
 -10   8  -3    3.30    2.93
 -10   8  -3   23.44    8.61
 -10   8  -3    3.97    3.04
  10   7  -3    5.29    4.35
  10   7  -3   11.15    2.93
 -10  -7   3   10.84    5.09
 -10  -7   3   19.35    5.32
   9   7  -3    2.86    3.35
   9   7  -3    2.97    4.30
  -9  -7   3    9.70    4.44
  -9  -7   3   -0.09    4.65
   8   7  -3   13.51    7.74
   8   7  -3    0.26    4.59
   8   7  -3   -0.27    2.51
   8   7  -3    5.00    3.37
   8   7  -3    1.07    2.56
  -8  -7   3    7.85    6.52
  -8  -7   3    4.39    5.12
   7   7  -3   43.81    8.12
   7   7  -3   29.10    8.36
   7   7  -3   22.59    4.35
   7   7  -3   27.32    4.91
   7   7  -3   22.52    4.06
  -7  -7   3   32.02    5.58
  -7  -7   3   25.50    5.28
   6   7  -3   -4.08    1.84
   6   7  -3   -1.00    2.56
   6   7  -3   -1.54    3.61
   6   7  -3    2.14    5.28
   6   7  -3   -3.30    4.70
   6   7  -3   -0.04    2.19
  -6  -7   3    2.93    3.59
  -6  -7   3    0.77    3.43
  -6  -7   3    0.29    2.98
  -6  -7   3    5.42    4.62
   5   7  -3   14.91    4.55
   5   7  -3    7.83    3.97
   5   7  -3    4.09    2.21
   5   7  -3    6.70    4.05
   5   7  -3    7.14    2.34
   5   7  -3    3.25    2.69
  -5  -7   3    7.82    2.86
  -5  -7   3    8.46    3.23
  -5  -7   3    2.52    2.75
  -5  -7   3    4.32    2.17
  -5  -7   3    7.64    2.39
  -5  -7   3   22.61    7.03
   4   7  -3    3.75    3.29
   4   7  -3    7.39    3.75
   4   7  -3    4.62    3.79
   4   7  -3    3.00    2.47
   4   7  -3    6.96    2.48
   4   7  -3    5.43    2.22
  -4  -7   3    6.09    2.79
  -4  -7   3    4.27    2.17
  -4  -7   3    3.58    2.58
  -4  -7   3    5.95    2.44
  -4  -7   3    5.80    1.51
  -4  -7   3    5.46    3.26
   3   7  -3   44.45    4.63
   3   7  -3   46.33    4.67
   3   7  -3   44.19    5.80
   3   7  -3   45.26    4.71
   3   7  -3   40.25    5.07
   3   7  -3   45.73    5.63
  -3  -7   3   42.70    4.24
  -3  -7   3   39.76    4.45
  -3  -7   3   52.34    5.20
  -3  -7   3   43.41    4.61
   2   7  -3    1.78    2.78
   2   7  -3   -0.14    2.14
   2   7  -3    1.32    1.80
   2   7  -3    0.48    1.59
   2   7  -3    0.24    1.82
  -2  -7   3    0.48    1.68
  -2  -7   3   -0.49    1.49
  -2  -7   3   -0.61    1.66
  -2  -7   3    1.07    1.49
   1   7  -3   36.57    3.86
   1   7  -3   32.45    3.96
   1   7  -3   34.32    4.11
   1   7  -3   37.60    4.20
   1   7  -3   40.50    3.81
   1   7  -3   42.95    3.81
  -1  -7   3   35.46    3.41
  -1  -7   3   38.91    3.73
  -1  -7   3   33.43    3.60
   0   7  -3   31.17    3.53
   0   7  -3   38.57    3.46
   0   7  -3   32.88    3.66
   0   7  -3   36.56    4.02
   0   7  -3   35.02    3.44
   0   7  -3   32.91    3.61
   0  -7   3   33.93    3.35
  -1   7  -3    5.32    1.88
  -1   7  -3    4.26    1.47
  -1   7  -3    5.57    1.41
  -1   7  -3    6.35    1.73
  -1   7  -3    9.58    2.08
  -1   7  -3    6.99    1.56
  -2   7  -3   19.51    2.50
  -2   7  -3   21.52    2.88
  -2   7  -3   19.42    2.59
  -2   7  -3   12.36    2.90
   2  -7   3   13.15    2.33
  -3   7  -3   38.98    3.61
  -3   7  -3   41.10    3.92
  -3   7  -3   42.23    4.40
  -3   7  -3   41.01    3.86
  -3   7  -3   33.42    4.68
   3  -7   3   37.84    3.86
  -4   7  -3   12.08    2.14
  -4   7  -3   13.07    2.45
  -4   7  -3   11.38    3.77
  -4   7  -3   15.92    2.98
  -4   7  -3   11.01    2.40
  -4   7  -3   16.01    3.14
   4  -7   3   12.05    2.17
  -5   7  -3   21.76    2.76
  -5   7  -3   15.68    2.63
  -5   7  -3   13.49    2.89
  -5   7  -3    8.63    4.32
  -5   7  -3   17.99    5.66
  -5   7  -3   19.40    3.84
   5  -7   3   15.68    2.38
  -6   7  -3    5.70    4.04
  -6   7  -3    6.76    3.33
  -6   7  -3    4.54    2.19
  -6   7  -3    2.10    2.26
  -6   7  -3    4.90    3.84
  -6   7  -3    3.49    1.99
   6  -7   3    2.84    2.02
   6  -7   3    5.89    2.29
   6  -7   3    4.02    1.63
  -7   7  -3    8.52    3.78
  -7   7  -3    3.36    2.61
  -7   7  -3    2.12    2.10
  -7   7  -3    4.97    4.89
  -7   7  -3    0.19    4.42
   7  -7   3    4.20    2.77
   7  -7   3    4.47    1.62
   7  -7   3    4.34    2.59
  -8   7  -3    2.28    2.74
  -8   7  -3   17.02    5.79
  -8   7  -3    3.88    2.51
  -8   7  -3   13.39    6.38
  -8   7  -3    2.53    5.77
   8  -7   3   -3.73    3.56
   8  -7   3    2.60    1.56
   8  -7   3    1.08    2.93
  -9   7  -3   19.95    7.90
  -9   7  -3   -0.03    2.43
  -9   7  -3    1.80    7.00
  -9   7  -3    3.45    2.76
 -10   7  -3    5.24    3.15
 -10   7  -3   19.78    7.65
 -10   7  -3    2.50    3.30
 -11   7  -3    4.11    3.22
 -11   7  -3   18.67    6.71
  11   6  -3   10.99    4.63
  11   6  -3   -1.11    2.48
  11   6  -3   -1.67    2.50
  11   6  -3    3.42    4.46
 -11  -6   3   16.87    6.36
 -11  -6   3   12.21    5.17
  10   6  -3    7.85    4.09
 -10  -6   3   16.32    5.73
 -10  -6   3   15.66    4.73
   9   6  -3   22.92    7.31
   8   6  -3    3.98    2.90
   8   6  -3    5.47    4.44
   8   6  -3    4.22    3.46
   8   6  -3   18.42    7.32
   8   6  -3    5.87    2.73
  -8  -6   3    7.85    5.24
  -8  -6   3    5.80    3.78
  -8  -6   3    8.14    3.65
  -8  -6   3    7.05   15.35
   7   6  -3   32.26    7.35
   7   6  -3   26.76    4.20
   7   6  -3   27.69    4.81
   7   6  -3   40.07    6.81
   7   6  -3   22.67    4.30
   7   6  -3   39.84    7.55
  -7  -6   3   34.10    5.26
  -7  -6   3   31.77    6.18
  -7  -6   3   22.07    5.16
  -7  -6   3   20.88    3.90
   6   6  -3   49.28    7.15
   6   6  -3   38.59    5.05
   6   6  -3   37.54    6.14
   6   6  -3   39.77    4.65
   6   6  -3   40.83    4.85
  -6  -6   3   45.63    6.17
  -6  -6   3   44.51    5.50
  -6  -6   3   38.78    4.59
  -6  -6   3   43.81    5.78
  -6  -6   3   49.36    5.71
   5   6  -3    4.62    2.31
   5   6  -3    5.74    3.64
   5   6  -3    4.39    3.77
   5   6  -3    1.36    3.58
   5   6  -3    7.11    2.45
   5   6  -3    3.86    2.63
  -5  -6   3    4.62    5.04
  -5  -6   3   -0.95    2.85
  -5  -6   3    4.29    3.58
  -5  -6   3    6.86    2.23
  -5  -6   3    5.58    2.92
  -5  -6   3    4.36    2.63
   4   6  -3   21.07    4.30
   4   6  -3   29.60    4.13
   4   6  -3   29.57    4.84
   4   6  -3   32.45    5.12
   4   6  -3   30.66    4.00
   4   6  -3   26.79    3.68
  -4  -6   3   33.16    4.91
  -4  -6   3   24.12    3.67
  -4  -6   3   24.44    3.88
  -4  -6   3   32.85    4.43
  -4  -6   3   32.97    4.40
  -4  -6   3   25.87    3.45
   3   6  -3   12.61    3.73
   3   6  -3   19.04    3.11
   3   6  -3   15.75    2.69
   3   6  -3   21.61    3.91
   3   6  -3   16.87    2.81
   3   6  -3   11.05    3.07
  -3  -6   3   19.78    3.02
  -3  -6   3   16.56    3.06
  -3  -6   3   16.91    3.00
  -3  -6   3   21.99    3.56
  -3  -6   3   13.56    2.58
   2   6  -3    3.02    2.48
   2   6  -3    3.24    1.82
   2   6  -3    1.72    1.65
   2   6  -3    3.42    1.93
   2   6  -3    4.84    2.66
   2   6  -3    2.65    2.05
  -2  -6   3    2.44    1.89
  -2  -6   3    3.19    1.63
  -2  -6   3    3.28    1.54
  -2  -6   3    2.31    1.71
   1   6  -3   17.04    2.98
   1   6  -3   14.31    2.58
   1   6  -3   17.44    2.52
   1   6  -3   12.78    2.52
   1   6  -3   17.50    2.78
  -1  -6   3   14.34    2.51
  -1  -6   3   15.73    2.19
  -1  -6   3   18.46    2.63
   0   6  -3   32.77    3.20
   0   6  -3   34.48    3.75
   0   6  -3   35.32    3.59
   0   6  -3   28.98    3.30
   0   6  -3   29.04    3.45
   0   6  -3   37.62    3.43
   0  -6   3   30.85    2.97
   0  -6   3   33.44    3.25
  -1   6  -3   15.41    2.07
  -1   6  -3   15.91    2.41
  -1   6  -3   16.52    2.11
  -1   6  -3   10.77    1.87
  -1   6  -3   14.62    2.26
  -1   6  -3   18.96    2.57
   1  -6   3   11.48    2.27
   1  -6   3   13.27    1.93
  -2   6  -3    5.16    1.46
  -2   6  -3    3.46    1.23
  -2   6  -3    4.21    2.16
  -2   6  -3    4.25    1.65
   2  -6   3    1.64    1.59
  -3   6  -3   39.74    3.86
  -3   6  -3   42.07    3.92
  -3   6  -3   41.96    4.13
  -3   6  -3   35.06    4.56
  -3   6  -3   44.34    3.71
  -3   6  -3   43.45    4.12
   3  -6   3   36.45    3.72
  -4   6  -3   11.42    2.47
  -4   6  -3    9.46    2.19
  -4   6  -3   13.33    2.61
  -4   6  -3    2.35    2.86
  -4   6  -3    8.79    1.92
  -4   6  -3    7.76    2.09
   4  -6   3    7.45    1.74
   4  -6   3    8.07    1.98
   4  -6   3   10.32    1.87
  -5   6  -3   11.90    2.37
  -5   6  -3   11.00    2.37
  -5   6  -3    7.99    2.51
  -5   6  -3   10.42    3.24
  -5   6  -3    7.73    3.59
   5  -6   3   10.43    2.53
   5  -6   3   11.99    2.25
   5  -6   3   11.83    2.02
  -6   6  -3   44.17    6.42
  -6   6  -3   43.57    5.08
  -6   6  -3   60.25    6.27
  -6   6  -3   58.22    6.21
  -6   6  -3   49.24    4.86
  -6   6  -3   45.04    4.68
   6  -6   3   46.89    4.90
   6  -6   3   47.45    4.75
   6  -6   3   45.68    4.26
  -7   6  -3    2.17    3.71
  -7   6  -3    4.14    4.49
  -7   6  -3    0.05    3.77
  -7   6  -3    4.89    2.50
  -7   6  -3   -0.42    1.81
   7  -6   3   -0.02    2.56
   7  -6   3   -2.03    2.32
   7  -6   3   -0.92    2.19
   7  -6   3   -0.42    1.31
   7  -6   3   -1.59    1.84
  -8   6  -3    3.92    5.27
  -8   6  -3   -0.33    2.76
   8  -6   3    0.90    2.58
   8  -6   3    7.09    2.49
  -9   6  -3    2.11    2.48
  -9   6  -3    4.25    3.01
  -9   6  -3    5.35    6.63
   9  -6   3    1.95    3.64
   9  -6   3   -0.08    3.36
   9  -6   3    7.61    3.39
 -10   6  -3   10.26    3.41
 -10   6  -3    6.07    3.29
 -10   6  -3   13.90    7.61
  10  -6   3    8.56    4.84
  10  -6   3   12.66    5.58
 -11   6  -3    8.38    7.14
 -11   6  -3    0.97    3.09
 -11   6  -3    3.78    3.35
  11  -6   3   10.33    3.84
  11   5  -3   11.24    4.19
 -11  -5   3   19.04    6.29
 -11  -5   3   17.25    6.50
  10   5  -3    3.40    3.28
 -10  -5   3   12.50    4.81
 -10  -5   3   10.65    6.31
   9   5  -3   17.28    3.48
   9   5  -3   19.04    5.43
   9   5  -3   13.43    3.64
   9   5  -3   16.47    4.35
  -9  -5   3   20.85    5.04
  -9  -5   3   17.20    6.77
  -9  -5   3   17.27    5.25
   8   5  -3    6.70    2.70
   8   5  -3   12.97    5.92
   8   5  -3    3.25    2.47
   8   5  -3    2.78    2.93
   8   5  -3   19.63    6.26
   8   5  -3    1.42    4.23
  -8  -5   3    4.79    2.22
  -8  -5   3   -0.52    5.48
  -8  -5   3    1.56    3.70
  -8  -5   3   27.28   16.10
   7   5  -3   -1.81    3.54
   7   5  -3    3.00    2.70
   7   5  -3    3.30    4.78
   7   5  -3    1.30    4.90
   7   5  -3   -2.00    2.01
   7   5  -3    1.31    2.22
  -7  -5   3    0.55    2.91
  -7  -5   3    5.35    4.24
  -7  -5   3    4.75    2.04
  -7  -5   3    1.46    4.80
  -7  -5   3    6.73    4.93
   6   5  -3    0.54    2.04
   6   5  -3    1.21    3.88
   6   5  -3    4.07    3.81
   6   5  -3   -1.75    3.43
   6   5  -3    3.17    2.19
   6   5  -3   -0.50    2.42
  -6  -5   3    1.54    3.40
  -6  -5   3   -1.65    3.07
  -6  -5   3    0.71    3.95
  -6  -5   3    0.07    1.81
  -6  -5   3    2.15    2.72
  -6  -5   3   -5.19    4.05
   5   5  -3   18.03    4.45
   5   5  -3   15.85    4.16
   5   5  -3   15.76    3.34
   5   5  -3   19.63    3.31
   5   5  -3   13.63    3.73
   5   5  -3   18.00    2.98
  -5  -5   3   19.31    3.55
  -5  -5   3   13.90    3.59
  -5  -5   3   15.34    4.27
  -5  -5   3   13.59    3.31
  -5  -5   3   16.54    4.26
  -5  -5   3   12.10    2.61
   4   5  -3   70.01    6.65
   4   5  -3   65.65    6.49
   4   5  -3   58.24    5.84
   4   5  -3   66.77    5.88
   4   5  -3   62.19    5.65
   4   5  -3   55.48    6.14
  -4  -5   3   58.58    5.60
  -4  -5   3   66.35    6.13
  -4  -5   3   62.37    6.32
  -4  -5   3   61.66    5.62
  -4  -5   3   59.67    5.93
  -4  -5   3   65.15    6.44
   3   5  -3   14.37    3.04
   3   5  -3   20.68    3.15
   3   5  -3   19.09    3.72
   3   5  -3   21.00    3.16
   3   5  -3   18.39    2.98
   3   5  -3   22.00    3.89
  -3  -5   3   20.10    3.12
  -3  -5   3   17.91    3.26
  -3  -5   3   17.39    3.06
  -3  -5   3   21.05    3.30
  -3  -5   3   17.60    2.47
   2   5  -3   11.09    2.87
   2   5  -3   11.93    2.75
   2   5  -3    9.81    2.30
   2   5  -3    5.80    2.60
   2   5  -3    6.36    2.21
   2   5  -3    9.84    2.42
  -2  -5   3    7.85    2.33
  -2  -5   3    9.01    2.22
  -2  -5   3   12.45    2.24
  -2  -5   3    9.42    2.11
  -2  -5   3    9.97    2.11
   1   5  -3  151.56   10.78
   1   5  -3  138.35   10.76
   1   5  -3  140.54   10.56
   1   5  -3  124.69   10.64
   1   5  -3  127.94   10.59
  -1  -5   3  149.83   10.70
  -1  -5   3  121.39   10.33
  -1  -5   3  132.54   10.53
   0   5  -3    7.06    1.73
   0   5  -3    7.26    2.18
   0   5  -3    5.75    1.58
   0   5  -3    2.32    2.56
   0   5  -3    7.00    2.00
   0   5  -3    6.67    1.88
   0  -5   3    4.91    1.78
   0  -5   3    7.33    1.56
   0  -5   3    7.79    2.11
   0  -5   3    4.87    1.56
   0  -5   3    6.92    1.35
   0  -5   3    6.53    1.70
  -1   5  -3   24.67    3.99
  -1   5  -3   29.64    3.52
  -1   5  -3   34.54    3.09
  -1   5  -3   31.04    3.41
  -1   5  -3   40.81    3.19
  -1   5  -3   36.68    3.61
   1  -5   3   39.62    3.14
   1  -5   3   35.44    3.59
   1  -5   3   37.48    3.17
   1  -5   3   31.35    3.27
  -2   5  -3   69.73    5.47
  -2   5  -3   59.88    5.50
  -2   5  -3   61.83    5.27
  -2   5  -3   60.70    5.13
  -2   5  -3   62.03    5.39
  -2   5  -3   63.91    5.25
   2  -5   3   60.70    5.15
   2  -5   3   66.01    5.22
   2  -5   3   67.21    5.42
  -3   5  -3   24.16    2.96
  -3   5  -3   19.85    3.34
  -3   5  -3   19.28    2.76
  -3   5  -3   26.73    2.91
  -3   5  -3   24.79    2.89
  -3   5  -3   28.63    2.65
   3  -5   3   23.91    2.56
   3  -5   3   22.02    2.69
   3  -5   3   25.70    2.78
  -4   5  -3    7.90    2.02
  -4   5  -3    6.13    1.76
  -4   5  -3    8.04    2.27
  -4   5  -3    6.62    2.28
  -4   5  -3    3.55    2.51
  -4   5  -3    9.06    1.85
   4  -5   3    5.35    1.43
   4  -5   3    6.34    1.74
   4  -5   3    6.50    1.86
   4  -5   3    4.78    1.42
  -5   5  -3   23.36    3.02
  -5   5  -3   20.28    2.97
  -5   5  -3   22.49    3.40
  -5   5  -3   18.78    3.29
   5  -5   3   23.19    3.53
   5  -5   3   17.43    2.31
   5  -5   3   21.16    2.84
   5  -5   3   18.90    2.65
  -6   5  -3    0.69    3.22
  -6   5  -3   -1.01    3.05
  -6   5  -3   -0.60    1.77
  -6   5  -3    1.15    2.44
  -6   5  -3    2.54    1.76
  -6   5  -3   -1.63    2.10
   6  -5   3    1.07    1.93
   6  -5   3    3.95    2.06
   6  -5   3   -0.48    1.22
   6  -5   3    0.54    1.87
   6  -5   3   -0.37    2.24
  -7   5  -3   13.13    4.96
  -7   5  -3   14.69    4.02
  -7   5  -3   15.82    5.21
  -7   5  -3   10.05    3.23
   7  -5   3   15.59    3.86
   7  -5   3   14.99    3.31
   7  -5   3   10.87    2.06
   7  -5   3   14.53    3.33
  -8   5  -3   -2.36    4.14
  -8   5  -3    1.07    2.09
  -8   5  -3    4.05    5.17
  -8   5  -3    1.68    2.78
  -8   5  -3    8.00    4.86
   8  -5   3   -2.07    3.21
   8  -5   3   -0.14    3.16
   8  -5   3   -0.08    1.44
  -9   5  -3    0.64    2.32
  -9   5  -3    2.07    6.08
  -9   5  -3    0.52    2.88
  -9   5  -3   12.23    4.77
  -9   5  -3    6.75    6.25
   9  -5   3   10.03    4.87
   9  -5   3   -0.13    3.16
   9  -5   3    2.21    2.73
   9  -5   3    1.40    1.60
 -10   5  -3    6.78    6.26
 -10   5  -3    4.72    2.94
 -10   5  -3    0.27    2.85
  10  -5   3   -1.80    3.20
  10  -5   3    3.31    6.24
  10  -5   3   14.38    4.41
 -11   5  -3   10.33    4.02
 -11   5  -3   15.59    7.19
  11  -5   3   12.31    4.06
  11  -5   3   -3.55    7.92
 -12   5  -3    5.17    3.29
 -12   5  -3    6.10    9.00
  12  -5   3   11.94    4.52
  12  -5   3  -13.77   15.54
  11   4  -3    1.00    2.48
  11   4  -3    7.33    4.35
  11   4  -3    5.93    5.19
 -11  -4   3   11.09    5.29
  10   4  -3    4.91    4.44
 -10  -4   3   12.57    4.69
 -10  -4   3   11.25    6.36
   9   4  -3    6.38    3.55
   9   4  -3    4.70    2.76
   9   4  -3    5.31    2.50
   9   4  -3   11.37    4.90
   9   4  -3   21.01    7.25
  -9  -4   3   12.44    4.80
  -9  -4   3   18.24    5.29
  -9  -4   3   11.66    6.48
   8   4  -3    1.23    5.44
   8   4  -3    0.75    2.19
   8   4  -3    2.65    2.38
   8   4  -3    1.54    4.34
   8   4  -3    7.86    5.55
   8   4  -3    2.67    3.00
  -8  -4   3    0.39    2.21
  -8  -4   3    7.51    6.65
  -8  -4   3    0.76    5.55
  -8  -4   3    7.71    5.10
  -8  -4   3    0.60    2.85
  -8  -4   3   -1.47    3.43
   7   4  -3    4.85    5.26
   7   4  -3    0.15    2.16
   7   4  -3   -2.75    1.94
   7   4  -3    0.10    2.72
   7   4  -3   -0.36    3.68
   7   4  -3    2.07    4.44
  -7  -4   3    0.32    3.93
  -7  -4   3    6.20    3.64
  -7  -4   3   -0.60    2.88
  -7  -4   3    2.94    5.55
  -7  -4   3   -5.43    4.09
  -7  -4   3    2.06    1.82
   6   4  -3    7.77    3.86
   6   4  -3   10.81    4.08
   6   4  -3    9.83    4.07
   6   4  -3    6.81    2.47
   6   4  -3    8.52    2.44
   6   4  -3    6.48    2.87
  -6  -4   3    4.87    1.97
  -6  -4   3    7.17    5.10
  -6  -4   3    7.82    3.27
  -6  -4   3    7.62    2.92
  -6  -4   3    3.49    3.21
  -6  -4   3   16.70    4.23
   5   4  -3    0.60    1.77
   5   4  -3   -0.83    1.70
   5   4  -3   -1.89    2.77
   5   4  -3   -1.47    2.03
   5   4  -3   -0.60    2.93
   5   4  -3   -0.76    2.61
  -5  -4   3    1.53    1.67
  -5  -4   3   -3.25    3.53
  -5  -4   3   -1.54    2.17
  -5  -4   3   -1.35    2.81
  -5  -4   3   -0.72    1.90
  -5  -4   3   -0.20    2.57
   4   4  -3    7.29    2.27
   4   4  -3   10.26    2.53
   4   4  -3    3.17    2.13
   4   4  -3    8.78    2.28
   4   4  -3    7.83    3.15
  -4  -4   3    5.83    2.29
  -4  -4   3    6.38    3.25
  -4  -4   3    7.30    2.69
  -4  -4   3    3.34    2.30
  -4  -4   3    6.35    2.11
   3   4  -3    6.54    1.97
   3   4  -3    7.19    2.29
   3   4  -3    6.99    2.32
   3   4  -3    5.18    2.79
   3   4  -3    4.57    2.12
  -3  -4   3    1.91    2.03
  -3  -4   3    4.99    2.25
  -3  -4   3    3.70    1.73
  -3  -4   3    4.57    1.68
  -3  -4   3    6.21    2.13
  -3  -4   3    7.81    2.75
   2   4  -3   33.21    3.62
   2   4  -3   37.16    3.67
   2   4  -3   30.50    3.51
   2   4  -3   22.28    3.47
   2   4  -3   27.74    3.96
   2   4  -3   29.25    3.95
  -2  -4   3   28.19    3.44
  -2  -4   3   31.61    3.65
  -2  -4   3   33.13    3.36
  -2  -4   3   26.97    3.39
   1   4  -3   29.44    3.53
   1   4  -3   33.93    3.39
   1   4  -3   29.25    3.18
   1   4  -3   25.30    3.21
   1   4  -3   28.75    3.34
  -1  -4   3   22.23    3.07
  -1  -4   3   28.29    3.25
  -1  -4   3   28.85    3.08
  -1  -4   3   28.35    3.10
  -1  -4   3   33.74    3.14
   0   4  -3   47.43    4.07
   0   4  -3   51.02    4.25
   0   4  -3   37.21    4.47
   0   4  -3   53.63    4.24
   0   4  -3   47.63    4.12
   0  -4   3   49.36    4.35
   0  -4   3   46.04    4.22
   0  -4   3   42.99    4.09
  -1   4  -3   37.65    3.58
  -1   4  -3   37.81    3.23
  -1   4  -3   34.28    3.29
  -1   4  -3   37.77    3.15
  -1   4  -3   41.61    3.70
   1  -4   3   32.63    3.10
   1  -4   3   36.67    3.22
   1  -4   3   35.02    3.54
   1  -4   3   36.82    3.37
   1  -4   3   29.57    3.16
  -2   4  -3    2.38    1.72
  -2   4  -3    3.61    1.43
  -2   4  -3    1.02    1.80
  -2   4  -3   -0.83    1.56
  -2   4  -3    2.01    1.28
  -2   4  -3    1.43    1.73
   2  -4   3    1.32    1.41
   2  -4   3   -0.36    1.16
   2  -4   3    1.06    1.23
   2  -4   3   -1.34    1.35
  -3   4  -3   87.66    7.41
  -3   4  -3   76.07    6.37
  -3   4  -3   77.52    6.30
  -3   4  -3   67.38    6.43
   3  -4   3   77.42    6.20
   3  -4   3   76.21    6.22
   3  -4   3   76.85    6.40
   3  -4   3   81.29    6.39
   3  -4   3   82.48    6.33
  -4   4  -3   11.78    2.13
  -4   4  -3   15.57    2.90
  -4   4  -3   11.74    2.45
  -4   4  -3    9.32    2.29
  -4   4  -3    9.21    2.90
   4  -4   3   11.68    2.01
   4  -4   3   12.99    2.00
   4  -4   3   14.21    2.12
   4  -4   3   13.39    2.44
  -5   4  -3   -0.35    2.49
  -5   4  -3    1.55    1.91
  -5   4  -3    1.34    1.41
  -5   4  -3    0.42    1.95
  -5   4  -3    1.37    1.70
   5  -4   3    1.39    1.14
   5  -4   3    1.13    2.14
   5  -4   3    2.75    1.83
   5  -4   3    0.92    1.63
  -6   4  -3   27.01    3.95
  -6   4  -3   24.35    3.79
  -6   4  -3   23.02    4.61
  -6   4  -3   20.33    3.12
   6  -4   3   26.86    4.34
   6  -4   3   24.29    3.33
   6  -4   3   22.51    3.46
   6  -4   3   24.92    3.36
   6  -4   3   20.13    2.55
  -7   4  -3   16.40    3.77
  -7   4  -3   24.88    5.58
  -7   4  -3    9.93    4.24
  -7   4  -3   18.09    3.92
  -7   4  -3   17.78    3.43
   7  -4   3   15.26    3.42
   7  -4   3   14.88    2.36
   7  -4   3   16.84    3.47
   7  -4   3   22.00    4.22
  -8   4  -3    2.74    5.06
  -8   4  -3    8.75    4.75
  -8   4  -3   -0.89    2.55
  -8   4  -3    0.64    2.15
  -8   4  -3   -0.65    3.58
   8  -4   3    0.94    1.55
   8  -4   3    3.99    6.93
   8  -4   3    5.85    3.36
   8  -4   3    5.40    2.71
  -9   4  -3    3.77    5.49
  -9   4  -3   13.09    6.29
  -9   4  -3    9.96    4.60
  -9   4  -3    3.66    2.60
   9  -4   3    4.30    3.45
   9  -4   3    2.33    1.69
   9  -4   3    5.12    3.16
   9  -4   3   10.50    5.33
 -10   4  -3   -0.74    5.51
 -10   4  -3    2.19    3.16
 -10   4  -3   -1.71    2.45
  10  -4   3    5.77    4.32
  10  -4   3    1.43    3.08
  10  -4   3    0.96    1.57
  10  -4   3   -4.47    6.61
 -11   4  -3   -0.56    2.87
 -11   4  -3   18.81    6.83
  11  -4   3   -5.45    8.79
  11  -4   3    3.69    3.92
 -12   4  -3   17.09    6.26
 -12   4  -3   19.02    7.01
  12   3  -3    9.99    4.43
  12   3  -3    6.99    4.65
  12   3  -3    6.11    3.44
 -12  -3   3   13.07    4.95
  11   3  -3    1.52    2.53
  11   3  -3   -0.02    2.86
  11   3  -3    6.84    5.28
 -11  -3   3    3.51    4.66
 -11  -3   3   14.60    6.53
  10   3  -3    3.27    2.89
  10   3  -3    5.00    2.54
  10   3  -3    8.84    4.32
  10   3  -3   11.50    4.99
 -10  -3   3    6.17    4.77
 -10  -3   3   12.83    6.77
 -10  -3   3   14.24    5.06
   9   3  -3    3.07    2.38
   9   3  -3   12.64   10.01
   9   3  -3    4.13    4.35
   9   3  -3   14.97    6.03
   9   3  -3    2.59    3.27
  -9  -3   3    1.98    6.24
  -9  -3   3    4.04    2.10
  -9  -3   3   20.68    7.20
  -9  -3   3   16.10    6.32
  -9  -3   3    8.49    5.02
  -9  -3   3    9.79    4.16
   8   3  -3    1.85    2.97
   8   3  -3    0.26    2.03
   8   3  -3   -2.00    3.94
   8   3  -3    6.39    4.74
   8   3  -3    0.24    2.21
  -8  -3   3    1.29    3.02
  -8  -3   3   -1.54    1.86
  -8  -3   3   -0.41    3.41
  -8  -3   3   -3.28    5.78
  -8  -3   3   -2.05    5.16
  -8  -3   3    9.16    4.92
   7   3  -3   25.32    4.44
   7   3  -3   29.48    3.77
   7   3  -3   27.42    5.89
   7   3  -3   41.94    6.63
   7   3  -3   27.95    5.68
   7   3  -3   25.65    4.20
  -7  -3   3   30.68    6.05
  -7  -3   3   27.25    5.03
  -7  -3   3   23.75    4.03
  -7  -3   3   38.83    7.34
  -7  -3   3   22.45    4.69
   6   3  -3    3.67    2.07
   6   3  -3   -0.25    2.73
   6   3  -3    1.70    1.79
   6   3  -3    0.54    2.38
   6   3  -3    2.60    3.40
   6   3  -3    2.32    3.38
  -6  -3   3    2.00    3.43
  -6  -3   3    1.39    1.64
  -6  -3   3    0.79    2.26
  -6  -3   3    0.36    3.30
  -6  -3   3   -7.23    4.58
   5   3  -3    5.20    3.25
   5   3  -3    6.57    2.42
   5   3  -3    4.67    2.59
   5   3  -3   12.37    2.58
   5   3  -3    6.71    2.05
   5   3  -3    6.07    3.10
  -5  -3   3    8.92    2.25
  -5  -3   3    6.54    2.59
  -5  -3   3    9.51    3.22
  -5  -3   3    3.46    4.13
  -5  -3   3    5.07    2.71
   4   3  -3    1.29    2.65
   4   3  -3    0.28    2.13
   4   3  -3    1.14    1.90
   4   3  -3    1.27    2.68
   4   3  -3    3.39    2.01
  -4  -3   3    2.86    2.41
  -4  -3   3    0.84    3.56
  -4  -3   3    0.50    2.20
  -4  -3   3    1.66    1.47
  -4  -3   3    3.08    1.99
   3   3  -3   24.45    4.01
   3   3  -3   32.98    3.80
   3   3  -3   24.08    3.21
   3   3  -3   21.99    3.51
   3   3  -3   31.57    3.72
  -3  -3   3   23.66    3.41
  -3  -3   3   21.82    3.33
  -3  -3   3   19.47    2.91
  -3  -3   3   32.08    4.22
  -3  -3   3   21.37    3.47
   2   3  -3   85.30    7.46
   2   3  -3   90.36    7.17
   2   3  -3   95.42    7.30
   2   3  -3   78.88    7.23
   2   3  -3   87.74    7.20
   2   3  -3   82.95    7.53
  -2  -3   3   88.00    7.20
  -2  -3   3   90.97    7.38
  -2  -3   3   80.88    7.26
  -2  -3   3   89.22    7.15
   1   3  -3    7.56    1.70
   1   3  -3    6.67    1.70
   1   3  -3    7.76    2.06
   1   3  -3    9.47    2.42
   1   3  -3    8.62    1.88
   1   3  -3    6.32    1.77
  -1  -3   3    6.26    0.94
  -1  -3   3   11.29    1.95
  -1  -3   3    6.51    1.50
  -1  -3   3    7.83    1.66
  -1  -3   3    7.01    1.78
  -1  -3   3    6.07    1.72
  -1  -3   3    5.69    1.93
   0   3  -3   33.16    3.02
   0   3  -3   31.65    2.83
   0   3  -3   32.85    2.85
   0   3  -3   25.89    3.19
   0   3  -3   28.36    2.96
   0   3  -3   28.88    2.68
   0  -3   3   31.63    2.78
   0  -3   3   26.71    2.82
   0  -3   3   34.51    3.06
   0  -3   3   24.41    2.46
   0  -3   3   28.04    2.94
   0  -3   3   28.01    2.85
   0  -3   3   27.16    2.85
  -1   3  -3  188.66   13.65
  -1   3  -3  177.21   13.64
  -1   3  -3  167.42   13.66
  -1   3  -3  202.04   13.82
  -1   3  -3  162.92   13.69
  -1   3  -3  179.38   13.74
   1  -3   3  178.04   13.70
   1  -3   3  191.60   13.77
   1  -3   3  187.08   13.72
   1  -3   3  179.27   13.65
  -2   3  -3   16.20    2.26
  -2   3  -3   19.53    2.79
  -2   3  -3   15.36    2.36
  -2   3  -3   19.42    2.17
  -2   3  -3   19.27    2.64
  -2   3  -3   21.51    2.57
   2  -3   3   20.88    2.47
   2  -3   3   15.87    2.31
   2  -3   3   17.23    2.37
   2  -3   3   16.11    2.12
  -3   3  -3   17.87    2.91
  -3   3  -3   19.61    2.81
  -3   3  -3   22.65    2.68
  -3   3  -3   26.98    3.15
  -3   3  -3   24.41    3.58
  -3   3  -3   25.23    3.08
   3  -3   3   22.80    3.13
   3  -3   3   22.94    2.70
   3  -3   3   26.33    2.66
   3  -3   3   25.08    2.70
  -4   3  -3   16.92    2.69
  -4   3  -3    8.96    2.78
  -4   3  -3   18.81    3.24
  -4   3  -3   12.75    2.53
  -4   3  -3   16.06    2.69
  -4   3  -3   14.14    2.30
   4  -3   3   13.81    2.36
   4  -3   3   15.28    2.23
   4  -3   3   17.60    2.45
   4  -3   3   12.18    2.83
   4  -3   3   17.29    2.69
  -5   3  -3   31.21    3.84
  -5   3  -3   29.51    4.36
  -5   3  -3   37.62    3.68
  -5   3  -3   38.77    5.38
  -5   3  -3   32.12    4.01
   5  -3   3   32.73    4.33
   5  -3   3   37.12    3.88
   5  -3   3   37.83    3.49
   5  -3   3   36.28    4.20
   5  -3   3   40.15    3.83
  -6   3  -3    4.50    2.84
  -6   3  -3    3.21    1.86
  -6   3  -3    3.95    2.27
  -6   3  -3    4.76    3.44
  -6   3  -3    5.16    2.59
   6  -3   3    5.47    2.31
   6  -3   3    5.37    2.90
   6  -3   3    3.55    2.14
   6  -3   3    3.18    1.57
   6  -3   3    3.49    2.11
  -7   3  -3    2.22    2.67
  -7   3  -3   -3.01    3.22
  -7   3  -3    1.87    2.82
  -7   3  -3    0.98    4.25
  -7   3  -3    2.33    2.09
   7  -3   3    2.63    2.35
   7  -3   3    0.27    2.12
   7  -3   3    3.78    3.24
   7  -3   3    0.35    3.23
   7  -3   3    1.39    1.53
  -8   3  -3   80.09    7.55
  -8   3  -3   74.36    8.44
  -8   3  -3   98.73   10.26
  -8   3  -3   78.85    9.02
  -8   3  -3   75.17    7.97
   8  -3   3   83.86    7.81
   8  -3   3   88.71    8.54
   8  -3   3   99.02    8.79
   8  -3   3   73.40    6.75
   8  -3   3   82.95    7.96
  -9   3  -3    6.59    5.49
  -9   3  -3    5.92    3.59
  -9   3  -3   15.74    5.53
  -9   3  -3    6.02    1.49
  -9   3  -3    4.14    2.68
  -9   3  -3    1.41    5.13
   9  -3   3    8.25    2.19
   9  -3   3    5.35    4.16
   9  -3   3    5.28    3.62
   9  -3   3    4.65    5.43
   9  -3   3    4.93    3.00
 -10   3  -3   12.30    4.06
 -10   3  -3   16.35    6.50
 -10   3  -3   17.17    3.95
  10  -3   3   13.38    7.84
  10  -3   3   18.94    5.24
  10  -3   3   10.44    4.24
  10  -3   3    9.99    4.10
 -11   3  -3   18.83    6.53
  11  -3   3   57.26   19.52
 -12   3  -3   21.65    7.02
 -12   3  -3    3.22    4.36
 -12   3  -3   13.72    4.67
  12  -3   3   23.72    5.37
  12   2  -3    9.66    5.08
 -12  -2   3   29.89    7.28
 -12  -2   3   14.01    4.65
  11   2  -3    5.58    2.83
  11   2  -3   22.15    5.16
  11   2  -3   10.54    2.71
  11   2  -3   18.39    5.68
 -11  -2   3    8.45    5.42
 -11  -2   3   28.01    7.39
 -11  -2   3   11.53    5.12
  10   2  -3    4.90    2.22
  10   2  -3    2.47    3.38
  10   2  -3    6.42    4.80
  10   2  -3    3.92    2.88
 -10  -2   3    9.41    4.43
 -10  -2   3    8.47    4.41
 -10  -2   3    6.94    6.22
   9   2  -3   30.51    7.53
   9   2  -3   30.74    7.63
   9   2  -3   17.35    3.16
   9   2  -3   16.45    3.69
   9   2  -3   18.25    4.37
   9   2  -3   26.24    6.34
  -9  -2   3   18.02    5.09
  -9  -2   3   35.82    8.02
  -9  -2   3   31.14    7.29
  -9  -2   3   21.26    5.14
   8   2  -3    3.18    5.75
   8   2  -3    8.76    2.77
   8   2  -3    5.77    3.13
   8   2  -3   10.52    4.43
   8   2  -3   10.17    2.47
  -8  -2   3    6.28    3.57
  -8  -2   3   21.04    5.84
  -8  -2   3    9.91    4.35
  -8  -2   3    7.44    2.38
  -8  -2   3   13.19    6.21
  -8  -2   3    8.91    4.42
   7   2  -3   37.65    6.29
   7   2  -3   24.37    5.69
   7   2  -3   29.22    5.36
   7   2  -3   32.87    4.39
   7   2  -3   24.25    3.43
   7   2  -3   37.55    5.20
  -7  -2   3   23.44    5.00
  -7  -2   3   34.03    5.93
  -7  -2   3   23.43    3.94
  -7  -2   3   28.74    5.04
   6   2  -3   12.77    3.89
   6   2  -3    9.16    3.20
   6   2  -3    9.27    2.13
   6   2  -3    6.24    2.18
   6   2  -3    5.82    3.59
   6   2  -3   11.60    3.08
  -6  -2   3    3.26    3.61
  -6  -2   3    6.10    2.58
  -6  -2   3    5.77    2.12
  -6  -2   3    8.80    3.37
  -6  -2   3    7.01    4.92
   5   2  -3   94.21    8.02
   5   2  -3   90.18    8.53
   5   2  -3   95.67    8.76
   5   2  -3   98.48    7.69
   5   2  -3   82.88    7.93
  -5  -2   3   84.75    7.88
  -5  -2   3  100.99    9.40
  -5  -2   3  103.70    8.40
  -5  -2   3   92.42    8.11
   4   2  -3    0.11    1.74
   4   2  -3   -0.38    1.51
   4   2  -3   -2.62    1.77
   4   2  -3   -1.38    1.70
   4   2  -3   -0.36    2.61
   4   2  -3   -0.43    2.27
  -4  -2   3    1.77    2.40
  -4  -2   3   -2.12    2.21
  -4  -2   3   -3.56    3.57
  -4  -2   3   -0.50    1.38
  -4  -2   3    1.41    1.83
   3   2  -3   32.13    4.33
   3   2  -3   38.88    3.59
   3   2  -3   23.97    3.83
   3   2  -3   33.15    4.26
   3   2  -3   31.64    3.76
   3   2  -3   39.44    3.74
  -3  -2   3   34.29    4.00
  -3  -2   3   27.49    3.82
  -3  -2   3   32.26    4.95
  -3  -2   3   31.25    3.80
  -3  -2   3   30.83    3.42
   2   2  -3    7.40    1.66
   2   2  -3    6.58    1.76
   2   2  -3    4.28    1.88
   2   2  -3    1.53    2.26
   2   2  -3    5.20    1.82
   2   2  -3    5.83    2.32
  -2  -2   3    4.70    1.51
  -2  -2   3    5.41    1.62
  -2  -2   3    4.27    1.61
  -2  -2   3    7.29    2.03
  -2  -2   3    6.03    2.18
  -2  -2   3    7.42    2.64
   1   2  -3    0.18    1.82
   1   2  -3    1.25    1.26
   1   2  -3    1.73    1.56
   1   2  -3   -1.46    1.29
   1   2  -3    0.84    1.19
   1   2  -3    0.93    1.20
  -1  -2   3    0.35    1.04
  -1  -2   3    2.21    1.24
  -1  -2   3    0.83    1.23
  -1  -2   3    2.53    1.63
  -1  -2   3    0.52    1.50
  -1  -2   3   -0.28    1.26
  -1  -2   3    1.53    0.88
   0   2  -3   16.40    2.24
   0   2  -3   16.09    1.86
   0   2  -3   19.42    2.35
   0   2  -3   17.86    2.06
   0   2  -3   16.34    2.56
   0   2  -3   19.08    2.07
   0  -2   3   19.74    2.26
   0  -2   3   15.87    2.09
   0  -2   3   16.53    2.05
   0  -2   3   19.60    1.97
   0  -2   3   20.11    2.16
   0  -2   3   18.94    2.50
  -1   2  -3   -0.14    1.26
  -1   2  -3   -0.44    1.24
  -1   2  -3    1.37    1.36
  -1   2  -3    1.38    1.10
  -1   2  -3    0.30    1.17
  -1   2  -3    1.32    0.98
   1  -2   3    1.78    1.02
   1  -2   3    0.71    1.00
   1  -2   3    1.40    1.37
   1  -2   3    0.77    1.40
   1  -2   3    1.57    1.05
   1  -2   3   -0.18    1.34
   1  -2   3    0.08    0.85
  -2   2  -3   73.68    5.75
  -2   2  -3   60.47    5.90
  -2   2  -3   68.35    5.76
  -2   2  -3   70.35    5.85
  -2   2  -3   79.12    5.89
   2  -2   3   74.09    5.81
   2  -2   3   68.80    5.73
   2  -2   3   71.05    5.71
   2  -2   3   79.69    5.92
   2  -2   3   69.80    5.78
  -3   2  -3    1.25    1.65
  -3   2  -3    0.03    1.99
  -3   2  -3   -1.99    1.69
  -3   2  -3    0.38    1.98
  -3   2  -3   -0.25    1.62
   3  -2   3    0.38    1.51
   3  -2   3    0.23    1.46
   3  -2   3    0.84    1.68
   3  -2   3    0.04    1.80
   3  -2   3    0.31    1.38
  -4   2  -3   31.70    3.38
  -4   2  -3   28.30    3.55
  -4   2  -3   23.73    4.01
  -4   2  -3   31.15    3.76
  -4   2  -3   32.76    3.81
  -4   2  -3   40.01    4.30
   4  -2   3   29.61    4.04
   4  -2   3   32.97    3.39
   4  -2   3   31.26    3.47
   4  -2   3   31.71    3.48
   4  -2   3   32.47    3.51
  -5   2  -3   51.09    4.73
  -5   2  -3   44.84    5.02
  -5   2  -3   48.18    5.77
  -5   2  -3   49.85    4.91
  -5   2  -3   40.61    5.28
   5  -2   3   55.89    4.87
   5  -2   3   50.44    5.20
   5  -2   3   59.27    5.00
   5  -2   3   43.77    4.80
   5  -2   3   52.32    4.51
  -6   2  -3    5.05    1.25
  -6   2  -3    1.18    2.36
  -6   2  -3    2.80    2.75
  -6   2  -3    3.56    2.19
  -6   2  -3    3.50    1.86
  -6   2  -3    6.01    3.87
   6  -2   3    9.99    2.63
   6  -2   3    6.01    2.31
   6  -2   3    3.96    1.73
   6  -2   3    5.66    2.88
   6  -2   3    8.05    2.80
   6  -2   3    7.45    1.54
  -7   2  -3    1.81    2.89
  -7   2  -3    4.01    2.15
  -7   2  -3    3.95    3.42
  -7   2  -3    4.57    1.35
  -7   2  -3    7.74    4.75
  -7   2  -3    4.34    3.11
   7  -2   3    4.62    3.43
   7  -2   3    2.71    2.39
   7  -2   3    2.19    1.69
   7  -2   3    6.51    2.89
   7  -2   3    2.73    3.46
   7  -2   3    3.10    1.59
  -8   2  -3    1.62    1.37
  -8   2  -3   -0.82    2.74
  -8   2  -3    4.14    2.27
  -8   2  -3    3.07    5.05
  -8   2  -3    1.59    3.28
  -8   2  -3    2.16    3.92
   8  -2   3    1.44    3.17
   8  -2   3   -1.46    3.43
   8  -2   3    6.06    1.87
   8  -2   3    1.94    2.40
   8  -2   3    2.05    3.96
  -9   2  -3   -2.07    2.85
  -9   2  -3   -0.09    2.29
  -9   2  -3    2.68    5.03
  -9   2  -3    5.13    4.32
  -9   2  -3    1.86    1.46
  -9   2  -3    0.19    5.85
   9  -2   3    0.01    2.62
   9  -2   3   -0.25    1.83
   9  -2   3   -0.23    1.96
   9  -2   3    9.26    5.41
   9  -2   3   -4.29    3.47
 -10   2  -3    8.53    2.88
 -10   2  -3    3.21    3.78
 -10   2  -3    2.70    1.51
 -10   2  -3    3.87    5.38
  10  -2   3    2.33    2.02
  10  -2   3    0.24    1.68
  10  -2   3    5.06    6.84
  10  -2   3   -2.90    2.66
  10  -2   3    1.08    4.02
 -11   2  -3    2.28    1.67
 -11   2  -3    4.89    5.66
 -11   2  -3    2.77    3.04
 -11   2  -3    9.08    4.47
  11  -2   3    6.94    4.61
  11  -2   3   23.91    9.56
  11  -2   3    1.09    1.87
  11  -2   3    4.44    3.85
 -12   2  -3    0.72    3.53
 -12   2  -3   10.83    5.67
 -12   2  -3    8.04    3.92
  12  -2   3    3.67    2.28
  12  -2   3    9.50    5.42
  12  -2   3   14.28    5.03
  12   1  -3   26.50    6.59
  12   1  -3   19.21    5.11
 -12  -1   3   17.24    5.06
 -12  -1   3   24.18    7.12
  11   1  -3    2.44    2.72
  11   1  -3    3.78    4.51
  11   1  -3    0.90    1.96
  11   1  -3    4.56    3.75
 -11  -1   3    5.25    4.68
 -11  -1   3   11.65    6.10
  10   1  -3    1.83    1.92
  10   1  -3    6.76    3.60
  10   1  -3    2.67    4.59
  10   1  -3    3.60    2.50
 -10  -1   3    4.51    3.92
 -10  -1   3    8.12    6.43
 -10  -1   3    4.48    4.25
   9   1  -3   11.37    6.86
   9   1  -3    3.63    1.92
   9   1  -3    6.17    2.74
   9   1  -3    3.67    3.11
   9   1  -3   -0.56    4.53
   9   1  -3   14.18    5.81
  -9  -1   3   -0.34    5.39
  -9  -1   3    3.63    2.20
  -9  -1   3    4.03    6.57
  -9  -1   3   10.05    6.86
  -9  -1   3    4.02    3.52
  -9  -1   3   -2.33    3.56
   8   1  -3   19.35    6.12
   8   1  -3   21.99    5.20
   8   1  -3   26.26    5.85
   8   1  -3   21.52    3.88
   8   1  -3   17.10    2.91
   8   1  -3   20.83    4.32
  -8  -1   3   19.45    3.58
  -8  -1   3   18.55    4.63
  -8  -1   3   25.77    7.10
  -8  -1   3   32.50    6.45
  -8  -1   3   23.82    4.60
   7   1  -3    2.50    2.03
   7   1  -3    6.32    3.77
   7   1  -3    1.89    2.64
   7   1  -3    4.50    3.20
   7   1  -3    3.45    4.44
  -7  -1   3    1.80    3.82
  -7  -1   3    5.06    2.81
  -7  -1   3    0.75    3.31
  -7  -1   3    2.11    1.77
  -7  -1   3   10.25    5.66
   6   1  -3    8.03    2.97
   6   1  -3   12.22    3.01
   6   1  -3    8.50    1.93
   6   1  -3    7.77    2.33
   6   1  -3   11.89    3.91
   6   1  -3    5.55    3.44
  -6  -1   3    9.27    2.98
  -6  -1   3    6.83    3.14
  -6  -1   3    2.79    4.92
  -6  -1   3    5.50    1.85
  -6  -1   3    8.02    3.18
   5   1  -3   -0.01    1.93
   5   1  -3    2.90    1.94
   5   1  -3   -0.70    1.98
   5   1  -3    0.35    1.51
   5   1  -3   -0.56    2.59
   5   1  -3    0.60    2.61
  -5  -1   3    2.06    1.58
  -5  -1   3    1.78    1.91
  -5  -1   3    1.16    3.98
  -5  -1   3   -0.80    2.20
   4   1  -3    6.64    2.22
   4   1  -3   13.14    2.16
   4   1  -3    7.65    2.92
   4   1  -3   11.40    2.52
  -4  -1   3   10.53    2.53
  -4  -1   3   12.52    2.44
  -4  -1   3   11.53    3.07
  -4  -1   3   12.50    3.03
   3   1  -3    2.21    1.43
   3   1  -3    0.10    1.89
   3   1  -3   -1.80    1.83
   3   1  -3   -1.32    2.16
   3   1  -3    2.84    1.63
   3   1  -3   -2.00    2.35
  -3  -1   3   -1.84    2.01
  -3  -1   3    1.46    1.51
  -3  -1   3   -0.68    1.91
  -3  -1   3   -1.94    3.32
   2   1  -3    7.42    2.00
   2   1  -3    7.67    2.50
   2   1  -3    8.01    1.93
   2   1  -3    9.71    2.46
   2   1  -3   13.04    2.07
   2   1  -3    9.75    1.59
  -2  -1   3    6.34    1.99
  -2  -1   3    9.60    1.81
  -2  -1   3    6.59    1.63
  -2  -1   3    7.97    1.56
  -2  -1   3   10.90    2.78
  -2  -1   3    6.55    1.91
   1   1  -3   64.27    5.18
   1   1  -3   66.27    5.21
   1   1  -3   60.19    5.41
   1   1  -3   69.94    5.20
   1   1  -3   65.74    5.10
   1   1  -3   53.27    5.37
  -1  -1   3   64.16    5.42
  -1  -1   3   55.54    5.38
  -1  -1   3   64.73    5.17
  -1  -1   3   59.25    4.98
  -1  -1   3   66.37    5.06
  -1  -1   3   68.38    5.16
  -1  -1   3   60.45    5.20
   0   1  -3    8.54    1.36
   0   1  -3    8.86    1.56
   0   1  -3    6.03    1.15
   0   1  -3    9.54    1.99
   0   1  -3    9.28    1.68
   0   1  -3    7.91    1.43
   0  -1   3    8.41    1.35
   0  -1   3    5.59    1.39
   0  -1   3    5.27    1.39
   0  -1   3    7.88    1.43
   0  -1   3   11.44    1.98
  -1   1  -3  381.54   29.73
  -1   1  -3  422.42   29.78
  -1   1  -3  405.10   29.67
  -1   1  -3  374.74   29.72
  -1   1  -3  359.79   29.67
   1  -1   3  427.12   29.78
   1  -1   3  387.57   29.72
   1  -1   3  413.29   29.69
   1  -1   3  404.08   29.73
   1  -1   3  417.58   29.67
  -2   1  -3   15.27    2.41
  -2   1  -3   18.10    2.16
  -2   1  -3   19.10    2.08
   2  -1   3   17.43    2.37
   2  -1   3   20.29    2.52
   2  -1   3   15.76    2.02
   2  -1   3   14.38    2.09
   2  -1   3   15.54    2.18
  -3   1  -3    2.95    2.37
  -3   1  -3    2.71    1.68
  -3   1  -3    2.27    1.59
  -3   1  -3    2.23    1.36
  -3   1  -3    1.00    1.79
  -3   1  -3    2.76    1.72
   3  -1   3    2.24    1.37
   3  -1   3    0.96    1.40
   3  -1   3    0.26    1.84
   3  -1   3    1.70    2.50
   3  -1   3    1.96    0.96
   3  -1   3    2.83    1.75
   3  -1   3    1.95    1.46
  -4   1  -3   14.40    2.76
  -4   1  -3   17.87    2.99
  -4   1  -3   17.44    1.96
  -4   1  -3   13.26    3.16
  -4   1  -3   16.73    2.59
   4  -1   3   14.24    2.14
   4  -1   3   17.34    2.70
   4  -1   3   15.99    2.67
   4  -1   3   20.70    2.77
   4  -1   3   18.92    3.03
   4  -1   3   21.16    3.43
  -5   1  -3    1.21    1.10
  -5   1  -3   -0.08    3.12
  -5   1  -3   -1.47    2.23
  -5   1  -3    0.91    1.82
  -5   1  -3   -0.93    1.28
   5  -1   3    1.36    1.34
   5  -1   3   -1.16    1.71
   5  -1   3   -1.08    1.66
   5  -1   3    1.01    2.29
   5  -1   3    0.97    1.99
  -6   1  -3    2.94    1.78
  -6   1  -3    1.77    2.21
  -6   1  -3    4.28    1.31
  -6   1  -3    4.96    3.85
  -6   1  -3    4.00    2.81
   6  -1   3    4.30    1.51
   6  -1   3    7.74    3.01
   6  -1   3    6.93    2.91
   6  -1   3    4.98    2.85
   6  -1   3    4.86    2.13
   6  -1   3    4.22    1.85
  -7   1  -3    8.42    1.81
  -7   1  -3    7.68    2.92
  -7   1  -3    2.58    2.98
  -7   1  -3    7.69    2.50
  -7   1  -3   12.41    5.13
  -7   1  -3    9.85    3.59
   7  -1   3   11.00    2.35
   7  -1   3    7.01    3.49
   7  -1   3   10.37    2.94
   7  -1   3    8.36    3.23
   7  -1   3   11.77    3.80
   7  -1   3    8.18    2.08
  -8   1  -3   39.03    6.03
  -8   1  -3   42.80    4.89
  -8   1  -3   36.71    5.61
  -8   1  -3   43.42    5.88
  -8   1  -3   34.75    3.81
   8  -1   3   36.07    4.12
   8  -1   3   44.63    5.80
   8  -1   3   39.55    4.21
   8  -1   3   46.33    6.24
   8  -1   3   49.15    5.14
  -9   1  -3   16.50    5.69
  -9   1  -3   12.50    5.72
  -9   1  -3   12.81    4.13
  -9   1  -3   17.02    7.53
  -9   1  -3   14.90    3.69
  -9   1  -3   10.42    2.23
   9  -1   3   16.41    4.03
   9  -1   3   23.41    6.21
   9  -1   3   13.82    2.80
   9  -1   3   16.90    4.67
   9  -1   3   13.02    4.68
   9  -1   3   10.74    2.61
 -10   1  -3    5.26    4.14
 -10   1  -3    3.06    3.05
 -10   1  -3    1.89    5.11
 -10   1  -3    4.53    1.66
  10  -1   3    5.27    3.09
  10  -1   3   -2.37    4.24
  10  -1   3   -0.04    1.83
  10  -1   3    3.88    4.40
  10  -1   3    2.88    1.96
 -11   1  -3   11.62    3.43
 -11   1  -3    7.62    5.40
  11  -1   3    5.46    4.22
  11  -1   3    3.85    2.27
 -12   1  -3    1.02    1.81
 -12   1  -3    4.25    4.12
 -12   1  -3    7.16    5.45
  12  -1   3   -3.89    3.90
  12  -1   3    6.79    4.89
  12  -1   3   -0.46    2.16
  12   0  -3   19.45    5.02
  12   0  -3   18.74    5.58
 -12   0   3   16.08    6.32
 -12   0   3   34.81    7.83
 -12   0   3   26.06    5.76
  11   0  -3    4.70    4.81
  11   0  -3   23.89    4.51
 -11   0   3   12.29    4.95
 -11   0   3   15.48    6.33
 -11   0   3    5.81    4.19
  10   0  -3    0.70    1.66
  10   0  -3   22.78   10.26
  10   0  -3    2.43    4.38
  10   0  -3    0.12    3.42
 -10   0   3    0.50    5.95
 -10   0   3    2.57    1.98
 -10   0   3    3.88    4.53
 -10   0   3   -2.72    3.48
   9   0  -3    1.92    4.27
   9   0  -3    3.34    7.17
   9   0  -3    3.71    2.39
   9   0  -3    3.20    3.30
   9   0  -3   13.31   10.29
  -9   0   3    0.48    1.80
  -9   0   3   -1.72    3.32
  -9   0   3    0.92    3.51
   8   0  -3   36.91    6.33
   8   0  -3   22.03    2.99
   8   0  -3   26.98    5.57
   8   0  -3   25.77    6.63
   8   0  -3   19.98    6.32
   8   0  -3   27.16    4.02
  -8   0   3   37.39    7.60
  -8   0   3   29.27    4.08
  -8   0   3   27.92    5.27
   7   0  -3   -0.80    2.51
   7   0  -3   -1.56    3.90
   7   0  -3    0.46    1.90
   7   0  -3   -0.79    1.37
   7   0  -3   -0.71    2.87
   7   0  -3    1.53    3.60
  -7   0   3   -1.24    2.56
  -7   0   3   -0.39    1.53
  -7   0   3    9.31    4.17
  -7   0   3   -0.33    3.10
  -7   0   3   -3.47    5.01
   6   0  -3   98.30    8.57
   6   0  -3  103.09    8.88
   6   0  -3  101.63    8.10
   6   0  -3  118.19    9.51
   6   0  -3   97.87    9.14
   6   0  -3  108.41    9.76
  -6   0   3   91.27    8.47
  -6   0   3  106.08    9.26
  -6   0   3  108.03    9.28
  -6   0   3  107.78    8.96
   5   0  -3    4.93    2.28
   5   0  -3    2.59    2.85
   5   0  -3    8.17    2.38
   5   0  -3    6.46    1.58
   5   0  -3    2.34    2.09
   5   0  -3    6.45    2.96
  -5   0   3    3.25    2.73
  -5   0   3    3.78    1.84
  -5   0   3    1.62    4.12
  -5   0   3    8.24    2.75
  -5   0   3    6.75    2.36
   4   0  -3    0.63    2.42
   4   0  -3   -0.60    1.95
   4   0  -3    1.44    1.28
   4   0  -3   -0.97    1.80
   4   0  -3    3.51    1.78
   4   0  -3   -0.27    2.54
  -4   0   3    1.19    1.88
  -4   0   3   -1.19    4.00
  -4   0   3    4.15    2.33
  -4   0   3   -0.27    2.10
  -4   0   3    1.56    1.86
   3   0  -3    0.14    1.58
   3   0  -3    0.35    1.14
   3   0  -3    0.86    2.54
   3   0  -3   -1.96    2.36
   3   0  -3   -2.23    1.68
   3   0  -3   -2.09    1.80
  -3   0   3    0.10    2.13
  -3   0   3   -4.42    2.92
  -3   0   3   -3.07    1.85
  -3   0   3    1.80    1.70
   2   0  -3  557.33   39.94
   2   0  -3  519.00   40.01
   2   0  -3  548.96   39.77
   2   0  -3  564.11   40.09
   2   0  -3  508.78   39.97
  -2   0   3  606.88   40.05
  -2   0   3  506.84   40.04
  -2   0   3  488.45   39.91
  -2   0   3  537.75   39.98
  -2   0   3  529.96   39.76
   1   0  -3   -0.90    1.93
   1   0  -3   -2.02    1.37
   1   0  -3   -0.65    1.57
  -1   0   3   -1.43    1.92
  -1   0   3   -0.42    1.18
  -1   0   3   -0.79    1.45
   0   0  -3  284.56   22.71
   0   0  -3  283.30   22.70
   0   0  -3  312.12   22.65
   0   0  -3  309.22   22.66
   0   0  -3  313.29   22.66
   0   0   3  320.35   22.72
   0   0   3  324.25   22.66
   0   0   3  282.02   22.68
   0   0   3  302.35   22.66
   0   0   3  309.28   22.68
  -1   0  -3    4.94    1.19
  -1   0  -3    6.32    1.81
  -1   0  -3    1.37    1.61
  -1   0  -3    6.01    1.20
  -1   0  -3    4.87    1.67
   1   0   3    4.05    1.57
   1   0   3    6.40    1.63
   1   0   3    4.49    1.19
  -2   0  -3  308.92   24.79
  -2   0  -3  341.77   24.94
  -2   0  -3  339.27   24.80
  -2   0  -3  327.52   24.87
  -2   0  -3  324.28   24.90
  -2   0  -3  353.17   24.86
   2   0   3  323.04   24.77
   2   0   3  343.52   24.91
   2   0   3  310.13   24.83
   2   0   3  323.46   24.81
   2   0   3  339.84   24.99
   2   0   3  343.31   24.85
  -3   0  -3    2.80    1.74
  -3   0  -3    5.00    2.50
  -3   0  -3    2.52    1.37
  -3   0  -3    4.37    1.94
  -3   0  -3    1.22    1.75
   3   0   3    4.94    2.06
   3   0   3    4.45    1.24
   3   0   3    2.78    1.49
   3   0   3    3.51    1.82
   3   0   3    1.58    1.57
   3   0   3    2.92    1.89
   3   0   3    1.91    2.16
  -4   0  -3  527.85   40.72
  -4   0  -3  506.57   40.76
  -4   0  -3  521.74   40.44
  -4   0  -3  586.75   41.04
  -4   0  -3  522.26   40.94
   4   0   3  584.35   40.91
   4   0   3  532.46   41.06
   4   0   3  515.26   40.75
   4   0   3  542.63   40.76
   4   0   3  568.68   40.95
   4   0   3  559.70   40.70
   4   0   3  562.60   40.53
  -5   0  -3    0.48    1.46
  -5   0  -3    1.41    3.33
  -5   0  -3    1.06    1.26
  -5   0  -3   -0.58    2.06
  -5   0  -3   -2.29    2.14
  -5   0  -3   -0.26    1.90
   5   0   3    1.87    1.91
   5   0   3    0.50    2.40
   5   0   3    0.87    1.91
   5   0   3    0.48    1.45
   5   0   3   -1.45    2.39
   5   0   3    1.87    1.81
  -6   0  -3   52.79    5.65
  -6   0  -3   50.16    5.52
  -6   0  -3   51.64    5.01
  -6   0  -3   55.24    6.99
  -6   0  -3   45.87    4.37
  -6   0  -3   48.77    5.20
   6   0   3   54.87    5.59
   6   0   3   50.20    5.14
   6   0   3   51.82    4.56
   6   0   3   51.93    5.31
   6   0   3   47.47    4.80
  -7   0  -3   -1.06    2.33
  -7   0  -3   -0.01    1.31
  -7   0  -3   -0.23    1.84
  -7   0  -3    0.87    2.83
  -7   0  -3    1.80    2.92
  -7   0  -3   -2.13    4.22
   7   0   3   -0.03    2.04
   7   0   3   -2.86    2.97
   7   0   3    2.02    1.70
   7   0   3   -1.79    3.31
   7   0   3   -0.59    2.15
   7   0   3   -0.77    2.58
  -8   0  -3   -0.97    3.16
  -8   0  -3   -1.83    3.05
  -8   0  -3   -1.91    4.68
  -8   0  -3    0.97    2.97
  -8   0  -3    0.29    1.51
  -8   0  -3    2.52    2.31
   8   0   3    1.05    2.80
   8   0   3   -1.63    4.50
   8   0   3   -1.32    3.27
   8   0   3   -0.07    1.79
   8   0   3   -2.16    3.41
   8   0   3   -0.07    2.26
  -9   0  -3    0.94    1.62
  -9   0  -3    5.93    5.13
  -9   0  -3    3.41    2.91
  -9   0  -3    0.28    5.07
  -9   0  -3   -1.19    3.23
  -9   0  -3    0.25    5.68
   9   0   3    2.33    2.76
   9   0   3    1.30    2.01
   9   0   3    1.96    4.04
   9   0   3    2.18    2.10
   9   0   3    0.74    4.04
   9   0   3   -5.02    5.31
 -10   0  -3   -0.43    2.87
 -10   0  -3    0.32    5.07
 -10   0  -3   -1.14    3.58
 -10   0  -3   -0.99    1.51
  10   0   3    1.38    2.17
  10   0   3    1.72    2.00
  10   0   3    0.70    2.89
  10   0   3    0.25    4.82
  10   0   3    8.13    7.44
 -11   0  -3    5.18    2.04
 -11   0  -3    9.09    6.33
 -11   0  -3   10.35    4.72
 -11   0  -3    1.02    2.92
  11   0   3    7.82    4.68
  11   0   3    1.20    2.01
  11   0   3    1.30    3.65
 -12   0  -3    8.12    8.13
 -12   0  -3   10.11    4.58
 -12   0  -3    5.54    2.04
  12   0   3    5.36    2.68
  12   0   3    7.94    4.87
  12   0   3    5.09    2.69
  12   0   3   15.05    4.68
  12  -1  -3   12.95    4.69
  12  -1  -3    8.53    4.85
 -12   1   3    3.44    6.43
 -12   1   3   22.41    7.05
 -12   1   3   19.11    4.70
  11  -1  -3    9.04    4.05
  11  -1  -3    4.45    4.29
 -11   1   3    5.51    6.31
 -11   1   3    8.99    4.34
 -11   1   3    6.78    3.88
  10  -1  -3    1.44    4.42
  10  -1  -3    6.77    3.66
 -10   1   3    0.49    3.71
 -10   1   3   -0.55    5.94
   9  -1  -3   12.26    4.34
   9  -1  -3    2.94    7.31
   9  -1  -3   -0.50    2.97
   9  -1  -3    3.00    4.00
  -9   1   3    1.82    1.98
  -9   1   3   -1.12    3.12
  -9   1   3    8.65    6.01
  -9   1   3    6.74    3.96
   8  -1  -3   20.47    4.76
   8  -1  -3   15.39    6.25
   8  -1  -3   24.48    5.19
   8  -1  -3   18.05    4.21
  -8   1   3   19.46    4.25
  -8   1   3   27.98    6.17
  -8   1   3   20.97    4.86
  -8   1   3   22.76    7.12
   7  -1  -3   15.38    4.93
   7  -1  -3   12.41    3.85
   7  -1  -3   15.00    3.69
   7  -1  -3   16.09    4.38
  -7   1   3   13.18    2.74
  -7   1   3   17.37    4.30
  -7   1   3   18.72    4.03
  -7   1   3   28.47    6.65
  -7   1   3    8.92    3.60
   6  -1  -3    6.46    2.53
   6  -1  -3    7.37    1.33
   6  -1  -3    7.47    3.24
   6  -1  -3    5.66    2.51
  -6   1   3    7.33    2.56
  -6   1   3    4.55    4.48
  -6   1   3    7.20    2.96
  -6   1   3    4.48    2.77
  -6   1   3    5.37    1.82
   5  -1  -3   -0.71    1.81
   5  -1  -3    0.67    2.81
   5  -1  -3   -0.49    2.45
   5  -1  -3   -1.88    1.80
   5  -1  -3   -0.34    0.95
  -5   1   3    0.25    1.80
  -5   1   3   -0.34    1.56
  -5   1   3    1.34    2.17
  -5   1   3   -2.65    2.07
   4  -1  -3   14.48    2.99
   4  -1  -3    8.35    2.34
   4  -1  -3   10.54    1.48
   4  -1  -3   10.19    2.48
   4  -1  -3    9.61    2.89
  -4   1   3    6.83    3.64
  -4   1   3    8.27    2.62
  -4   1   3   10.61    2.80
  -4   1   3   10.39    2.34
  -4   1   3    9.75    2.42
   3  -1  -3   -0.48    1.81
   3  -1  -3   -1.51    2.19
   3  -1  -3    0.49    1.67
   3  -1  -3    2.74    0.97
   3  -1  -3    2.28    2.20
  -3   1   3   -0.34    1.93
  -3   1   3   -0.44    1.89
  -3   1   3    1.41    1.47
  -3   1   3    2.79    3.26
   2  -1  -3    9.86    2.36
   2  -1  -3    8.49    1.87
   2  -1  -3   16.17    2.15
   2  -1  -3   13.97    1.60
   2  -1  -3   13.25    2.27
  -2   1   3   11.13    2.91
  -2   1   3   11.77    2.34
  -2   1   3    9.98    1.41
  -2   1   3   11.44    1.98
  -2   1   3   14.43    2.28
   1  -1  -3   25.33    2.80
   1  -1  -3   25.31    2.79
   1  -1  -3   21.69    3.20
   1  -1  -3   33.19    2.78
  -1   1   3   21.73    3.49
  -1   1   3   29.24    2.69
  -1   1   3   30.80    2.81
  -1   1   3   33.67    3.08
  -1   1   3   27.51    2.69
   0  -1  -3   21.62    2.24
   0  -1  -3   19.82    2.55
   0  -1  -3   22.17    2.16
   0  -1  -3   23.93    2.60
   0   1   3   15.55    2.51
   0   1   3   18.21    2.70
   0   1   3   22.94    2.51
   0   1   3   22.92    2.49
   0   1   3   25.00    2.27
   0   1   3   26.50    2.29
  -1  -1  -3  395.32   30.83
  -1  -1  -3  445.30   30.94
  -1  -1  -3  450.35   30.84
  -1  -1  -3  450.61   30.88
  -1  -1  -3  363.04   30.89
   1   1   3  433.94   30.96
   1   1   3  444.52   30.86
   1   1   3  368.55   30.94
   1   1   3  381.78   30.90
  -2  -1  -3   52.57    4.53
  -2  -1  -3   46.29    4.77
  -2  -1  -3   54.30    4.34
  -2  -1  -3   49.49    4.57
  -2  -1  -3   50.79    4.50
   2   1   3   52.92    4.41
   2   1   3   52.17    4.25
   2   1   3   53.03    4.55
   2   1   3   51.46    4.56
   2   1   3   48.48    4.37
  -3  -1  -3    1.57    1.57
  -3  -1  -3    0.27    1.27
  -3  -1  -3    0.33    1.65
  -3  -1  -3    1.45    1.70
  -3  -1  -3    0.83    2.47
   3   1   3   -0.71    1.98
   3   1   3   -0.20    1.53
   3   1   3   -2.63    1.75
   3   1   3    1.46    1.12
   3   1   3   -1.33    1.34
   3   1   3    0.24    2.08
  -4  -1  -3   23.84    2.71
  -4  -1  -3   30.60    4.07
  -4  -1  -3   26.54    4.15
  -4  -1  -3   21.25    2.97
  -4  -1  -3   23.50    3.53
   4   1   3   32.47    4.26
   4   1   3   21.50    3.50
   4   1   3   25.48    3.39
   4   1   3   27.32    4.04
   4   1   3   34.40    4.56
   4   1   3   18.45    2.82
  -5  -1  -3   -0.13    2.20
  -5  -1  -3   -0.11    3.51
  -5  -1  -3   -0.16    2.25
  -5  -1  -3   -0.19    1.58
  -5  -1  -3   -1.25    1.23
  -5  -1  -3    1.55    2.03
   5   1   3   -1.25    2.30
   5   1   3   -2.35    2.65
   5   1   3   -0.35    1.73
   5   1   3   -0.54    1.79
   5   1   3   -0.06    1.47
  -6  -1  -3    9.74    4.35
  -6  -1  -3    6.14    2.09
  -6  -1  -3   11.72    3.71
  -6  -1  -3    4.83    2.65
  -6  -1  -3    8.81    1.82
  -6  -1  -3    4.65    2.36
   6   1   3    3.63    2.12
   6   1   3    7.37    3.14
   6   1   3   10.57    3.57
   6   1   3    5.65    2.49
   6   1   3    5.33    1.89
  -7  -1  -3   23.51    3.90
  -7  -1  -3   24.62    6.04
  -7  -1  -3   22.08    4.58
  -7  -1  -3   22.99    4.28
  -7  -1  -3   17.01    4.07
  -7  -1  -3   19.65    3.25
   7   1   3   26.58    4.84
   7   1   3   14.70    5.81
   7   1   3   18.61    4.63
   7   1   3   23.99    3.35
  -8  -1  -3   41.57    6.10
  -8  -1  -3   49.60    6.21
  -8  -1  -3   41.40    6.22
  -8  -1  -3   40.50    4.32
  -8  -1  -3   48.10    5.52
   8   1   3   58.96    7.36
   8   1   3   48.45    6.44
   8   1   3   39.91    5.23
   8   1   3   47.20    6.13
   8   1   3   36.47    4.53
  -9  -1  -3   43.47   10.57
  -9  -1  -3   38.14    7.55
  -9  -1  -3   25.45    5.47
  -9  -1  -3   22.75    4.71
  -9  -1  -3   46.01    9.86
  -9  -1  -3   22.23    3.55
   9   1   3   19.66    3.89
   9   1   3   38.86    7.96
   9   1   3   30.50    5.38
   9   1   3   30.01    5.98
   9   1   3   26.46    4.07
   9   1   3   31.35    6.52
 -10  -1  -3    2.99    1.84
 -10  -1  -3    5.35    6.00
 -10  -1  -3   -1.58    4.39
 -10  -1  -3    1.40    2.92
  10   1   3   -2.07    1.99
  10   1   3    7.03    7.32
  10   1   3    3.57    2.09
  10   1   3    3.32    3.19
  10   1   3   -1.79    8.65
  10   1   3    1.91    4.04
 -11  -1  -3    9.71    5.47
 -11  -1  -3   14.33    6.36
 -11  -1  -3   10.99    4.70
 -11  -1  -3    6.00    2.18
  11   1   3    9.55    4.22
  11   1   3   15.65    4.93
  11   1   3    7.70    2.58
  11   1   3    6.81    2.87
 -12  -1  -3    1.49    3.54
 -12  -1  -3   10.79    4.35
 -12  -1  -3    3.10    5.53
  12   1   3   -1.04    1.98
  12   1   3    0.32    2.41
  12   1   3   -2.18    3.98
  12   1   3    7.61    4.23
  12  -2  -3    7.48    4.82
  12  -2  -3   20.08    5.21
 -12   2   3    8.48    4.67
 -12   2   3   17.04    5.05
 -12   2   3    7.82    7.25
  11  -2  -3   11.74    4.59
  11  -2  -3    7.80    4.99
 -11   2   3   14.46    4.91
 -11   2   3   18.71    7.04
 -11   2   3    4.87    3.82
  10  -2  -3    2.84    3.63
  10  -2  -3    1.90    3.93
 -10   2   3    5.88    3.58
 -10   2   3    4.95    3.94
 -10   2   3    3.55    1.98
 -10   2   3    1.94    5.49
   9  -2  -3   20.65    4.92
   9  -2  -3   35.45    5.94
   9  -2  -3   37.12    5.51
   9  -2  -3   34.99    8.43
  -9   2   3   27.38    5.53
  -9   2   3   24.80    5.12
  -9   2   3   25.24    3.86
   8  -2  -3   15.31    4.48
   8  -2  -3   17.57    6.36
   8  -2  -3   19.43    4.49
   8  -2  -3   18.08    4.47
  -8   2   3   20.80    6.75
  -8   2   3   18.53    5.85
  -8   2   3   10.75    2.68
  -8   2   3   17.91    3.93
  -8   2   3   17.36    4.26
   7  -2  -3   12.73    3.80
   7  -2  -3    5.35    3.34
   7  -2  -3   10.01    4.73
   7  -2  -3    8.66    3.09
  -7   2   3    5.26    5.29
  -7   2   3    8.01    3.53
  -7   2   3    9.09    3.71
  -7   2   3    6.83    3.15
  -7   2   3    9.14    2.36
   6  -2  -3   36.43    5.42
   6  -2  -3   31.47    4.47
   6  -2  -3   23.87    3.84
   6  -2  -3   24.14    3.88
  -6   2   3   24.44    3.37
  -6   2   3   34.57    5.03
  -6   2   3   24.10    3.74
   5  -2  -3   19.59    4.87
   5  -2  -3   25.14    3.47
   5  -2  -3   31.00    4.45
   5  -2  -3   35.98    4.63
  -5   2   3   28.97    3.68
  -5   2   3   20.76    3.16
  -5   2   3   29.56    4.17
  -5   2   3   37.37    5.43
  -5   2   3   22.81    3.44
   4  -2  -3    2.47    2.48
   4  -2  -3    0.03    1.77
   4  -2  -3   -0.26    1.72
   4  -2  -3    2.03    2.11
  -4   2   3   -0.34    1.75
  -4   2   3    0.46    3.20
  -4   2   3    1.97    1.56
  -4   2   3   -0.05    2.10
  -4   2   3    1.99    2.39
   3  -2  -3   33.49    3.90
   3  -2  -3   37.05    3.66
   3  -2  -3   28.52    3.58
   3  -2  -3   35.80    3.80
  -3   2   3   31.41    4.71
  -3   2   3   35.72    3.70
  -3   2   3   35.86    3.81
  -3   2   3   36.34    3.56
   2  -2  -3    8.20    1.71
   2  -2  -3    4.28    1.83
   2  -2  -3    3.42    1.47
  -2   2   3    4.42    1.57
  -2   2   3    4.91    1.51
  -2   2   3    7.73    1.81
  -2   2   3    5.86    2.52
   1  -2  -3   25.55    2.76
   1  -2  -3   25.61    2.56
   1  -2  -3   28.83    2.64
  -1   2   3   30.51    2.93
  -1   2   3   26.49    2.69
  -1   2   3   26.08    3.21
  -1   2   3   29.80    2.53
  -1   2   3   26.69    2.64
  -1   2   3   29.62    2.61
   0  -2  -3   46.39    4.04
   0  -2  -3   42.48    4.05
   0  -2  -3   45.75    4.10
   0  -2  -3   51.94    3.86
   0   2   3   49.92    4.13
   0   2   3   43.74    3.99
   0   2   3   48.77    4.10
   0   2   3   48.69    3.93
   0   2   3   53.93    3.91
  -1  -2  -3    7.01    1.48
  -1  -2  -3    3.92    1.85
  -1  -2  -3    5.12    1.56
  -1  -2  -3    5.74    1.34
  -1  -2  -3    7.10    1.26
   1   2   3    4.15    1.23
   1   2   3    6.01    1.25
   1   2   3    3.12    1.55
   1   2   3    5.12    1.63
   1   2   3    9.81    1.91
  -2  -2  -3   92.60    7.80
  -2  -2  -3   94.49    7.36
  -2  -2  -3   94.91    7.53
  -2  -2  -3   96.32    7.55
   2   2   3   97.16    7.44
   2   2   3   98.15    7.40
   2   2   3   90.05    7.64
   2   2   3   89.63    7.48
   2   2   3   84.15    7.55
   2   2   3   97.70    7.71
  -3  -2  -3   12.81    3.53
  -3  -2  -3   10.93    2.17
  -3  -2  -3   14.34    2.44
  -3  -2  -3    9.29    2.54
  -3  -2  -3   14.73    2.65
   3   2   3   10.83    3.02
   3   2   3   13.17    2.00
   3   2   3   10.30    2.58
   3   2   3   10.15    2.35
   3   2   3    9.75    2.22
   3   2   3   17.22    3.15
  -4  -2  -3   67.88    7.22
  -4  -2  -3   69.48    5.88
  -4  -2  -3   73.02    5.73
  -4  -2  -3   67.29    6.05
  -4  -2  -3   66.70    6.43
  -4  -2  -3   63.43    6.17
   4   2   3   71.72    6.15
   4   2   3   66.33    6.29
   4   2   3   68.27    5.82
   4   2   3   64.97    6.55
   4   2   3   59.24    6.52
   4   2   3   64.79    6.02
  -5  -2  -3   -0.22    1.44
  -5  -2  -3   -0.46    2.12
  -5  -2  -3    2.32    2.81
  -5  -2  -3   -0.02    3.53
  -5  -2  -3   -1.00    2.21
  -5  -2  -3    3.47    1.41
   5   2   3   -0.51    1.79
   5   2   3   -2.54    2.46
   5   2   3   -1.60    2.67
   5   2   3   -0.76    2.95
   5   2   3    1.38    1.78
  -6  -2  -3    1.99    1.37
  -6  -2  -3   -4.12    3.64
  -6  -2  -3   -0.14    1.75
  -6  -2  -3   -0.06    2.68
  -6  -2  -3    2.58    2.56
  -6  -2  -3    0.21    2.20
   6   2   3    0.40    1.96
   6   2   3   -1.84    2.55
   6   2   3   -0.52    3.06
   6   2   3   -1.90    1.38
   6   2   3   -0.29    2.32
  -7  -2  -3   40.01    5.93
  -7  -2  -3   19.13    4.30
  -7  -2  -3   21.76    4.55
  -7  -2  -3   23.38    3.34
   7   2   3   25.98    4.24
   7   2   3   25.23    5.31
   7   2   3   28.24    5.26
   7   2   3   28.16    4.74
   7   2   3   31.77    4.12
  -8  -2  -3   -1.15    3.33
  -8  -2  -3    2.47    3.68
  -8  -2  -3    4.25    3.76
  -8  -2  -3    4.45    1.86
  -8  -2  -3    5.45    2.97
  -8  -2  -3   -1.52    5.02
   8   2   3    3.24    2.17
   8   2   3    3.84    2.71
   8   2   3    5.22    3.89
   8   2   3    4.69    3.97
   8   2   3    9.00    5.02
  -9  -2  -3   11.10    5.26
  -9  -2  -3   15.81    9.24
  -9  -2  -3   13.97    6.45
  -9  -2  -3   38.02   11.46
  -9  -2  -3   11.52    3.99
  -9  -2  -3    7.34    2.31
   9   2   3   12.98    5.02
   9   2   3   13.46   11.08
   9   2   3   13.11    4.93
   9   2   3    8.60    3.33
   9   2   3   11.72    3.03
 -10  -2  -3    3.94    3.10
 -10  -2  -3    1.80    2.44
 -10  -2  -3    3.74    5.87
 -10  -2  -3   16.32    5.27
  10   2   3    0.85    4.04
  10   2   3    0.73    2.89
  10   2   3   11.04    6.35
  10   2   3    3.24    2.36
 -11  -2  -3    2.14    2.17
 -11  -2  -3    4.59    3.34
 -11  -2  -3    6.81    4.90
 -11  -2  -3    2.24    5.70
  11   2   3    6.63    4.15
  11   2   3    1.37    3.06
  11   2   3    0.11    2.22
  11   2   3    3.11    4.60
 -12  -2  -3    7.92    6.12
 -12  -2  -3   11.36    5.31
  12   2   3    1.94    2.96
  12   2   3    2.09    4.85
  12   2   3    4.45    2.68
  12   2   3   14.30    5.01
  12  -3  -3   10.28    5.58
  12  -3  -3    9.25    4.54
 -12   3   3   23.01    7.48
 -12   3   3    2.48    3.73
  11  -3  -3   15.03    4.53
  11  -3  -3   24.90    9.73
 -11   3   3    4.60    6.39
  10  -3  -3    9.72    3.91
  10  -3  -3   28.39    9.83
  10  -3  -3    3.64    4.04
 -10   3   3    5.22    3.55
 -10   3   3   14.82    7.02
   9  -3  -3    5.32    3.54
   9  -3  -3    6.73    3.36
   9  -3  -3    6.14    7.37
   9  -3  -3    4.77    3.54
  -9   3   3   15.54    5.72
  -9   3   3    4.08    6.71
  -9   3   3    3.87    3.14
  -9   3   3    3.24    3.87
   8  -3  -3   -0.05    2.88
   8  -3  -3   -1.97    2.98
   8  -3  -3   -2.09    3.17
   8  -3  -3   11.48    6.01
  -8   3   3    8.27    4.86
  -8   3   3   -1.11    2.93
  -8   3   3   -6.22    5.29
  -8   3   3    1.01    1.56
  -8   3   3   -0.63    2.74
   7  -3  -3   15.28    3.75
   7  -3  -3   20.39    3.99
   7  -3  -3   18.22    3.83
   7  -3  -3   11.70    4.91
  -7   3   3   12.37    3.79
  -7   3   3   12.25    2.60
  -7   3   3   25.70    6.53
  -7   3   3   16.66    3.58
  -7   3   3   17.64    4.39
   6  -3  -3   10.63    2.89
   6  -3  -3   16.17    3.41
   6  -3  -3    8.14    2.92
   6  -3  -3    9.64    3.56
  -6   3   3    9.75    2.16
  -6   3   3   10.16    3.21
  -6   3   3   13.35    3.36
  -6   3   3    8.12    2.68
  -6   3   3   14.73    5.26
   5  -3  -3    4.28    2.83
   5  -3  -3    5.98    2.31
   5  -3  -3    3.51    2.12
   5  -3  -3    7.27    2.25
  -5   3   3    4.12    2.33
  -5   3   3    6.93    3.95
  -5   3   3    2.70    2.32
  -5   3   3    3.54    1.57
   4  -3  -3   11.33    2.54
   4  -3  -3   14.93    2.88
  -4   3   3   16.84    3.88
  -4   3   3   14.77    2.42
  -4   3   3   13.48    2.76
  -4   3   3   12.94    2.77
  -4   3   3   17.72    2.72
   3  -3  -3    3.91    1.84
   3  -3  -3    5.74    2.10
   3  -3  -3    5.79    1.74
  -3   3   3    3.49    3.00
  -3   3   3    5.23    2.00
  -3   3   3    4.01    2.05
   2  -3  -3   53.65    4.05
   2  -3  -3   53.58    4.25
   2  -3  -3   46.63    4.37
  -2   3   3   44.39    4.88
  -2   3   3   54.13    4.43
  -2   3   3   50.32    4.39
  -2   3   3   47.29    4.33
   1  -3  -3    0.94    1.09
   1  -3  -3   -0.02    0.94
  -1   3   3    0.36    0.76
  -1   3   3   -0.63    1.50
  -1   3   3   -2.44    1.55
  -1   3   3    1.68    1.09
  -1   3   3   -1.11    1.03
   0  -3  -3    5.04    1.53
   0  -3  -3    4.32    1.01
   0  -3  -3    5.79    0.99
   0  -3  -3    2.41    1.06
   0  -3  -3    2.27    1.07
   0   3   3    2.74    1.17
   0   3   3    5.01    1.09
   0   3   3    4.59    1.19
   0   3   3    4.49    1.06
   0   3   3    4.44    1.48
  -1  -3  -3  189.46   13.83
  -1  -3  -3  202.06   14.05
  -1  -3  -3  197.79   13.88
  -1  -3  -3  174.18   14.00
   1   3   3  182.47   14.06
   1   3   3  166.08   14.00
   1   3   3  191.29   13.95
   1   3   3  190.90   13.93
   1   3   3  167.24   13.90
  -2  -3  -3    7.69    1.83
  -2  -3  -3    4.36    1.35
  -2  -3  -3    7.12    1.75
  -2  -3  -3    6.92    1.88
  -2  -3  -3    5.09    2.49
   2   3   3    4.07    1.58
   2   3   3    7.73    1.92
   2   3   3    5.84    1.73
   2   3   3    7.09    1.66
   2   3   3    5.65    2.13
   2   3   3    4.36    2.21
  -3  -3  -3    2.87    1.89
  -3  -3  -3    1.54    2.29
  -3  -3  -3    2.11    1.92
  -3  -3  -3    3.12    1.52
  -3  -3  -3    1.25    3.11
   3   3   3    4.28    1.67
   3   3   3    1.66    2.46
   3   3   3    3.33    1.79
   3   3   3    3.97    2.03
   3   3   3    1.25    2.60
   3   3   3    2.61    2.13
  -4  -3  -3   55.22    4.95
  -4  -3  -3   52.34    5.43
  -4  -3  -3   61.08    4.92
  -4  -3  -3   48.72    5.01
  -4  -3  -3   54.23    6.34
  -4  -3  -3   56.59    5.72
   4   3   3   55.00    5.40
   4   3   3   54.10    5.33
   4   3   3   52.24    5.65
   4   3   3   52.99    5.16
   4   3   3   56.38    5.02
   4   3   3   49.70    5.49
  -5  -3  -3   -2.90    3.46
  -5  -3  -3   -0.90    1.42
  -5  -3  -3    2.12    2.14
  -5  -3  -3    1.94    2.07
  -5  -3  -3    0.83    1.45
  -5  -3  -3   -2.36    2.49
   5   3   3    0.79    2.25
   5   3   3   -0.44    1.64
   5   3   3   -0.41    1.69
   5   3   3    0.10    3.01
   5   3   3   -1.06    2.46
   5   3   3    0.26    2.68
  -6  -3  -3   -0.03    2.73
  -6  -3  -3    3.41    2.59
  -6  -3  -3    4.64    1.73
  -6  -3  -3    1.95    3.31
  -6  -3  -3   -4.34    3.84
   6   3   3    7.32    2.89
   6   3   3    1.87    3.22
   6   3   3    4.25    3.17
   6   3   3    3.24    2.12
   6   3   3    3.13    1.86
  -7  -3  -3   -7.85    4.68
  -7  -3  -3   -0.30    3.66
  -7  -3  -3    1.89    2.47
  -7  -3  -3    4.23    3.23
  -7  -3  -3   -0.32    1.68
  -7  -3  -3   -2.13    2.90
   7   3   3    2.52    1.80
   7   3   3    0.64    4.16
   7   3   3   -2.06    2.14
   7   3   3    3.41    3.39
   7   3   3   -2.11    3.06
  -8  -3  -3   29.75    5.07
  -8  -3  -3   24.72    5.89
  -8  -3  -3   27.33    3.94
  -8  -3  -3   31.95    5.83
  -8  -3  -3   40.68    7.63
  -8  -3  -3   38.92    6.52
   8   3   3   31.36    4.57
   8   3   3   26.99    6.36
   8   3   3   40.23    6.62
   8   3   3   25.35    5.69
   8   3   3   31.27    4.92
  -9  -3  -3   -0.03    1.75
  -9  -3  -3    0.66    2.99
  -9  -3  -3   -1.33    5.24
  -9  -3  -3   -6.92    5.27
  -9  -3  -3   -5.80    3.86
   9   3   3    1.48    2.21
   9   3   3    2.60    2.76
   9   3   3   -0.17    4.31
   9   3   3   -3.27    3.89
   9   3   3   -2.42    6.25
 -10  -3  -3    6.73    4.71
 -10  -3  -3    0.90    5.74
 -10  -3  -3   -0.89    1.50
  10   3   3    3.24    5.93
  10   3   3    0.29    3.75
  10   3   3    2.95    3.13
  10   3   3    0.03    2.27
 -11  -3  -3   13.30    6.74
 -11  -3  -3    6.80    5.00
 -11  -3  -3    6.76    4.54
  11   3   3    4.49    4.24
  11   3   3    3.54    2.68
  11   3   3    3.35    3.95
  11   3   3   14.54    6.85
 -12  -3  -3    7.74    4.93
 -12  -3  -3   15.76    6.30
  12   3   3   11.41    4.67
  12  -4  -3    9.67    5.06
 -12   4   3    4.98    3.83
  11  -4  -3   41.07   11.32
 -11   4   3   30.95    5.60
  10  -4  -3    4.96    3.67
  10  -4  -3    8.57    8.47
  10  -4  -3    7.58    3.31
 -10   4   3    7.99    3.79
 -10   4   3    3.07    1.97
 -10   4   3    3.97    3.32
 -10   4   3   11.75    6.72
   9  -4  -3    2.58    6.73
   9  -4  -3    0.66    3.26
   9  -4  -3    7.88    3.39
  -9   4   3   -2.25    2.74
  -9   4   3    2.04    1.65
  -9   4   3    4.63    6.15
  -9   4   3   -0.14    2.95
   8  -4  -3   42.93    5.09
   8  -4  -3   41.27    5.43
   8  -4  -3   50.58    7.11
   8  -4  -3   37.37    5.08
  -8   4   3   32.98    3.93
  -8   4   3   34.25    5.25
  -8   4   3   32.03    5.04
   7  -4  -3   14.10    3.38
   7  -4  -3    9.34    3.28
   7  -4  -3   10.03    4.33
   7  -4  -3   15.93    3.40
  -7   4   3    7.85    5.72
  -7   4   3    9.24    3.31
  -7   4   3    7.75    2.28
  -7   4   3    6.17    2.79
   6  -4  -3    1.70    2.22
   6  -4  -3    1.94    2.33
   6  -4  -3   -0.61    3.05
  -6   4   3    2.15    2.41
  -6   4   3   -0.29    2.03
  -6   4   3   -2.35    2.53
  -6   4   3   -0.03    4.78
  -6   4   3   -1.54    1.45
   5  -4  -3    7.07    2.51
   5  -4  -3    7.28    1.94
   5  -4  -3    6.55    2.24
   5  -4  -3    5.43    2.09
  -5   4   3    5.38    2.06
  -5   4   3    3.88    2.24
  -5   4   3    5.60    1.69
  -5   4   3    6.99    2.47
   4  -4  -3   78.72    6.82
   4  -4  -3   78.22    6.57
   4  -4  -3   75.79    6.37
  -4   4   3   76.44    7.45
  -4   4   3   77.07    6.59
  -4   4   3   72.21    6.49
  -4   4   3   83.85    6.74
  -4   4   3   82.97    6.75
   3  -4  -3   -0.42    1.45
   3  -4  -3    1.03    1.36
  -3   4   3    0.82    2.59
  -3   4   3    0.05    1.63
  -3   4   3    1.46    1.73
  -2   4   3   76.42    7.27
  -2   4   3   93.33    6.95
  -2   4   3   93.51    6.96
  -2   4   3   86.64    6.96
  -1   4   3   19.59    2.32
  -1   4   3   14.35    1.81
   0  -4  -3   78.64    6.65
   0   4   3   86.03    6.67
   0   4   3   82.20    6.35
  -1  -4  -3   21.84    2.01
  -1  -4  -3   19.01    2.45
   1   4   3   13.55    2.49
   1   4   3   16.99    2.20
   1   4   3   16.27    2.16
   1   4   3   19.13    2.51
   1   4   3   17.09    2.58
  -2  -4  -3    0.56    2.11
  -2  -4  -3    1.38    1.50
  -2  -4  -3    2.05    1.72
  -2  -4  -3    1.94    1.24
   2   4   3   -0.49    2.28
   2   4   3    2.17    1.58
   2   4   3    1.46    1.49
   2   4   3    1.54    1.88
   2   4   3    1.49    1.78
   2   4   3    0.44    1.67
  -3  -4  -3  203.17   16.26
  -3  -4  -3  234.28   16.46
  -3  -4  -3  198.18   16.65
  -3  -4  -3  238.84   16.58
  -3  -4  -3  192.31   16.23
   3   4   3  190.03   16.41
   3   4   3  210.80   16.40
   3   4   3  240.25   16.48
  -4  -4  -3   39.29    5.34
  -4  -4  -3   29.48    3.47
  -4  -4  -3   30.95    3.74
  -4  -4  -3   37.03    3.54
  -4  -4  -3   31.90    4.34
  -4  -4  -3   40.43    4.08
   4   4   3   32.52    4.09
   4   4   3   28.81    3.71
   4   4   3   34.06    3.75
   4   4   3   28.03    4.60
  -5  -4  -3   23.23    3.91
  -5  -4  -3   33.20    4.64
  -5  -4  -3   23.86    2.91
  -5  -4  -3   24.72    3.72
   5   4   3   33.68    5.04
   5   4   3   33.72    4.47
   5   4   3   20.14    3.09
   5   4   3   22.00    3.46
   5   4   3   32.60    4.65
  -6  -4  -3   19.18    3.85
  -6  -4  -3   28.62    4.76
  -6  -4  -3   25.84    5.62
  -6  -4  -3   16.67    2.70
  -6  -4  -3   21.41    4.37
  -6  -4  -3   16.07    3.26
   6   4   3   12.60    3.99
   6   4   3   17.08    2.99
   6   4   3   16.20    3.29
   6   4   3   19.03    4.33
   6   4   3   23.23    4.21
  -7  -4  -3    1.79    3.43
  -7  -4  -3    2.46    5.22
  -7  -4  -3   -0.69    1.95
  -7  -4  -3   -4.46    3.24
  -7  -4  -3    0.13    1.64
  -7  -4  -3    1.34    3.35
   7   4   3   -2.08    3.88
   7   4   3    4.15    3.83
   7   4   3    1.24    2.39
   7   4   3   -1.80    1.66
   7   4   3   -2.42    3.04
  -8  -4  -3   15.48    4.93
  -8  -4  -3    8.45    2.43
  -8  -4  -3   11.57    6.07
  -8  -4  -3   11.33    5.53
  -8  -4  -3   10.38    3.46
  -8  -4  -3    8.49    4.79
   8   4   3    1.34    7.98
   8   4   3   11.31    3.57
   8   4   3   10.10    4.43
   8   4   3    8.49    5.66
   8   4   3    8.83    2.95
  -9  -4  -3    2.95    2.89
  -9  -4  -3    5.02    6.16
  -9  -4  -3    1.13    4.50
  -9  -4  -3   12.27    8.49
  -9  -4  -3   -1.23    6.27
  -9  -4  -3   -0.92    2.26
   9   4   3   -2.58    2.58
   9   4   3    1.61    2.40
   9   4   3    3.68    6.29
   9   4   3    5.41    4.83
   9   4   3    0.34    4.39
 -10  -4  -3   14.27    4.17
 -10  -4  -3   22.88    7.26
 -10  -4  -3   14.08    5.26
  10   4   3   15.58    7.26
  10   4   3   10.62    3.18
  10   4   3    6.64    4.61
  10   4   3    9.17    4.29
 -11  -4  -3    6.49    4.85
 -11  -4  -3   13.44    6.47
  11   4   3    1.87    2.39
  11   4   3    3.80    4.48
  11   4   3    1.20    4.09
  11   4   3   13.81    7.80
 -12  -4  -3   21.66   10.08
 -12  -4  -3   17.39    5.43
  11  -5  -3    2.53    3.88
  11  -5  -3    6.55    5.29
  11  -5  -3   16.43   11.84
 -11   5   3    3.04    2.90
 -11   5   3    1.92    2.03
 -11   5   3   -0.16    3.45
  10  -5  -3   11.01    3.90
  10  -5  -3   23.78    6.25
  10  -5  -3   20.97   11.00
 -10   5   3   17.37    4.55
 -10   5   3   14.17    7.80
 -10   5   3    9.42    2.41
 -10   5   3    9.94    3.58
   9  -5  -3   12.81    3.34
   9  -5  -3   10.54    5.70
  -9   5   3    8.19    3.71
  -9   5   3    3.11    3.08
  -9   5   3    8.51    7.23
   8  -5  -3   -0.16    4.05
   8  -5  -3    4.69    4.35
   8  -5  -3    2.39    3.32
   8  -5  -3    3.23    2.99
  -8   5   3   15.83    6.03
  -8   5   3    0.52    2.73
  -8   5   3    1.68    1.65
  -8   5   3    0.83    6.09
   7  -5  -3    1.59    2.94
   7  -5  -3    2.41    2.21
   7  -5  -3    4.27    2.93
   7  -5  -3    1.87    2.56
  -7   5   3    1.15    1.57
  -7   5   3    0.46    2.33
  -7   5   3    5.18    3.99
  -7   5   3    1.09    2.68
  -7   5   3    4.76    5.69
   6  -5  -3    4.61    2.10
   6  -5  -3    1.99    1.65
   6  -5  -3    0.58    2.14
   6  -5  -3    2.07    2.66
  -6   5   3    1.75    1.58
  -6   5   3    1.99    2.14
  -6   5   3    2.01    2.90
  -6   5   3   -2.78    2.23
  -6   5   3    2.04    4.67
   5  -5  -3    2.23    1.98
   5  -5  -3    1.69    1.97
  -5   5   3    1.68    2.14
  -5   5   3    1.56    4.76
  -5   5   3    2.85    1.53
  -5   5   3    0.52    1.88
  -5   5   3    0.74    2.10
   4  -5  -3    7.56    2.34
   4  -5  -3    6.34    1.65
  -4   5   3    3.70    1.96
  -4   5   3    4.98    1.78
  -4   5   3    2.49    1.82
  -4   5   3    5.35    3.29
  -3   5   3   61.99    6.01
  -3   5   3   64.80    5.35
  -3   5   3   64.19    5.47
  -3   5   3   62.87    5.34
  -2   5   3   70.70    5.38
  -2   5   3   63.81    5.74
  -1   5   3   16.94    1.77
  -1   5   3   22.53    2.84
   0   5   3   65.47    5.39
   0   5   3   60.64    4.94
  -1  -5  -3    4.21    1.80
   1   5   3    3.75    1.90
   1   5   3    4.17    1.40
   1   5   3    5.47    2.03
   1   5   3    4.93    1.45
   1   5   3    0.22    1.84
  -2  -5  -3   69.01    6.30
  -2  -5  -3   73.00    6.33
  -2  -5  -3   85.79    6.56
  -2  -5  -3   70.60    6.12
   2   5   3   84.26    6.44
   2   5   3   82.13    6.64
   2   5   3   68.91    6.62
   2   5   3   81.34    6.42
  -3  -5  -3   20.50    2.99
  -3  -5  -3   16.30    2.47
  -3  -5  -3   18.67    2.84
  -3  -5  -3   15.57    3.27
   3   5   3   14.21    3.23
   3   5   3   16.72    3.01
   3   5   3   16.51    2.81
   3   5   3   19.05    2.89
   3   5   3   16.41    2.78
   3   5   3   21.27    3.51
  -4  -5  -3    2.68    2.11
  -4  -5  -3    1.59    1.65
  -4  -5  -3   -1.88    3.15
  -4  -5  -3    0.04    2.43
  -4  -5  -3    4.54    2.10
   4   5   3    2.70    1.87
   4   5   3    4.28    2.44
   4   5   3    3.65    1.80
   4   5   3    1.20    2.70
   4   5   3    3.45    2.69
   4   5   3   -0.29    5.21
  -5  -5  -3   23.07    3.85
  -5  -5  -3   19.10    3.53
  -5  -5  -3   23.36    4.20
  -5  -5  -3   17.31    3.06
  -5  -5  -3   15.98    2.73
  -5  -5  -3   23.78    5.36
   5   5   3   17.53    4.02
   5   5   3   23.59    4.57
   5   5   3   20.21    3.52
   5   5   3   20.80    3.27
   5   5   3   26.42    4.17
   5   5   3   20.66    4.27
  -6  -5  -3   64.10    6.02
  -6  -5  -3   68.07    6.47
  -6  -5  -3   76.45    8.91
  -6  -5  -3   68.88    6.98
  -6  -5  -3   68.30    7.46
   6   5   3   61.27    7.58
   6   5   3   66.54    7.15
   6   5   3   65.62    6.56
   6   5   3   59.87    6.16
   6   5   3   76.88    8.22
   6   5   3   69.88    7.17
  -7  -5  -3    9.55    2.42
  -7  -5  -3    3.83    5.89
  -7  -5  -3   14.26    4.85
  -7  -5  -3    8.01    2.98
  -7  -5  -3    9.25    4.32
  -7  -5  -3   12.26    4.33
   7   5   3   10.77    4.99
   7   5   3   10.09    2.72
   7   5   3    9.49    3.13
   7   5   3   13.27    4.71
   7   5   3    9.85    4.30
  -8  -5  -3   32.35    4.98
  -8  -5  -3   29.39    3.98
   8   5   3   38.10   13.29
   8   5   3   40.06    5.75
   8   5   3   30.27    4.12
  -9  -5  -3   18.90    8.07
  -9  -5  -3    4.75    6.89
  -9  -5  -3   17.37    5.62
  -9  -5  -3    7.95    2.46
  -9  -5  -3   13.50    4.14
   9   5   3    9.19    4.80
   9   5   3    8.16    3.83
   9   5   3   20.30    6.64
 -10  -5  -3    5.05    5.00
 -10  -5  -3    8.65    6.33
  10   5   3   10.37    6.63
  10   5   3    1.19    3.67
  10   5   3    2.40    4.49
  10   5   3    5.46    3.02
 -11  -5  -3    5.12    5.11
 -11  -5  -3   13.56    6.01
  11   5   3    1.44    2.47
  11   5   3   -0.29    3.53
  11   5   3    2.01    4.20
 -12  -5  -3   28.28    9.74
  12   5   3    3.31    2.96
  12   5   3   11.59    4.87
  12   5   3    1.45    4.33
  11  -6  -3    8.69    5.68
 -11   6   3    1.49    3.42
 -11   6   3    4.92    2.05
 -11   6   3    3.38    3.80
  10  -6  -3    4.02    3.98
 -10   6   3    4.25    3.10
 -10   6   3    2.17    1.77
 -10   6   3    0.31    3.07
 -10   6   3   12.79    6.97
   9  -6  -3    1.70    1.40
   9  -6  -3    8.53    3.82
  -9   6   3    5.14    3.03
  -9   6   3    5.81    3.43
  -9   6   3    3.07    1.80
  -9   6   3    1.30    7.23
   8  -6  -3    5.02    3.12
   8  -6  -3    2.71    2.91
  -8   6   3    5.43    2.83
  -8   6   3    4.03    2.93
  -8   6   3    3.74    1.82
  -8   6   3    4.05    6.64
   7  -6  -3    2.41    2.88
   7  -6  -3    1.36    2.67
  -7   6   3   -1.08    2.40
  -7   6   3    2.51    6.05
  -7   6   3   -0.69    4.34
  -7   6   3   -0.51    2.37
  -7   6   3    1.16    1.65
   6  -6  -3    1.58    2.34
   6  -6  -3    4.86    2.32
  -6   6   3    4.05    1.70
  -6   6   3    1.28    2.32
  -6   6   3    3.33    5.12
  -6   6   3    0.83    2.21
  -6   6   3    2.90    3.61
  -5   6   3    6.05    1.88
  -5   6   3   10.13    2.60
  -5   6   3   12.60    2.54
  -5   6   3   11.15    3.03
  -5   6   3   12.51    4.86
  -4   6   3    1.02    3.25
  -4   6   3    1.22    1.83
  -4   6   3   -0.61    1.52
  -4   6   3   -1.26    1.55
  -3   6   3   21.99    2.75
  -2   6   3    9.08    1.46
  -2   6   3   15.83    2.95
  -1   6   3   19.69    2.77
   0   6   3   13.11    2.16
   0   6   3   16.23    1.68
   0   6   3   14.31    2.38
  -1  -6  -3   21.01    2.77
   1   6   3   19.48    2.36
   1   6   3   19.66    2.93
   1   6   3   16.28    2.71
   1   6   3   16.97    2.72
  -2  -6  -3   14.47    2.30
  -2  -6  -3    8.72    2.20
  -2  -6  -3   11.09    1.75
   2   6   3   16.37    2.63
   2   6   3    8.42    2.71
   2   6   3   12.59    2.15
   2   6   3   10.98    2.23
   2   6   3   12.03    2.44
   2   6   3   13.42    2.67
  -3  -6  -3   38.79    4.25
  -3  -6  -3   48.62    4.22
  -3  -6  -3   38.47    4.02
  -3  -6  -3   45.37    4.55
  -3  -6  -3   39.10    3.75
   3   6   3   45.03    4.38
   3   6   3   42.21    4.65
   3   6   3   39.31    5.04
   3   6   3   43.72    4.24
   3   6   3   44.75    4.42
   3   6   3   43.43    4.37
  -4  -6  -3    4.48    1.76
  -4  -6  -3    1.57    3.16
  -4  -6  -3    4.45    3.42
  -4  -6  -3    4.21    2.08
   4   6   3    3.86    2.13
   4   6   3    2.22    2.74
   4   6   3    7.69    2.85
   4   6   3    6.01    3.26
   4   6   3    2.34    2.61
   4   6   3    4.19    1.87
  -5  -6  -3    2.13    2.64
  -5  -6  -3    1.48    1.57
  -5  -6  -3   -0.60    3.24
  -5  -6  -3   -2.64    3.90
  -5  -6  -3    0.63    1.71
   5   6   3   -0.91    1.75
   5   6   3   -0.96    2.93
   5   6   3    0.02    1.99
   5   6   3   -0.64    2.97
   5   6   3   -2.80    2.95
   5   6   3   -1.55    3.48
  -6  -6  -3   27.41    4.61
  -6  -6  -3   20.80    4.90
  -6  -6  -3   28.96    6.11
  -6  -6  -3   18.39    3.61
  -6  -6  -3   15.99    3.04
   6   6   3   25.05    5.01
   6   6   3   29.67    5.60
   6   6   3   17.46    5.39
   6   6   3   14.95    3.68
   6   6   3   18.50    4.55
   6   6   3   15.58    3.22
  -7  -6  -3    7.61    2.91
  -7  -6  -3   -0.26    1.57
  -7  -6  -3    3.14    4.14
  -7  -6  -3    1.12    3.28
  -7  -6  -3   -0.03    4.07
  -7  -6  -3   -2.16    4.84
   7   6   3    2.14    3.94
   7   6   3    6.97    5.39
   7   6   3   -1.77    1.90
   7   6   3    1.05    4.23
   7   6   3   -1.35    2.49
  -8  -6  -3   -0.21    2.05
  -8  -6  -3   -3.65    5.22
  -8  -6  -3    7.14    4.30
  -8  -6  -3   -5.46    5.32
  -8  -6  -3    2.99    2.97
  -8  -6  -3    7.37    4.43
   8   6   3    4.11    6.40
   8   6   3    0.11    2.11
   8   6   3    3.29    3.08
   8   6   3    1.65    4.08
   8   6   3    2.43    5.37
  -9  -6  -3    5.42   10.90
  -9  -6  -3   16.33   14.92
  -9  -6  -3    1.06    4.62
   9   6   3    2.60    4.83
   9   6   3    1.45    2.36
   9   6   3    9.63    6.54
   9   6   3    5.55    4.58
 -10  -6  -3   10.14    6.88
 -10  -6  -3   13.61    5.51
  10   6   3    1.00    2.47
  10   6   3    4.63    4.41
  10   6   3    2.55    7.05
  10   6   3    2.17    3.81
 -11  -6  -3   27.70    7.33
 -11  -6  -3   14.93    6.07
  11   6   3   14.49   11.53
  11   6   3    6.25    4.77
  12   6   3   10.38    5.51
  10  -7  -3    4.04    4.32
 -10   7   3    6.24    6.95
 -10   7   3    2.84    1.84
 -10   7   3    0.04    2.79
 -10   7   3    1.20    2.72
   9  -7  -3    8.64    3.48
  -9   7   3   11.75   12.26
  -9   7   3    2.26    2.53
  -9   7   3    3.04    1.68
  -9   7   3    5.10    2.99
   8  -7  -3    5.58    2.98
  -8   7   3   -0.93    2.59
  -8   7   3    4.68    2.72
  -8   7   3    9.87    6.56
  -8   7   3   19.66    7.19
  -7   7   3   17.08    3.60
  -7   7   3   25.25    7.19
  -7   7   3   15.73    5.49
  -6   7   3   16.01    5.79
  -6   7   3    3.27    3.11
  -6   7   3    4.70    3.92
  -6   7   3    1.17    2.09
  -6   7   3    1.46    2.13
  -5   7   3    3.62    1.96
  -5   7   3    2.88    4.81
  -5   7   3    3.43    3.06
  -5   7   3    6.34    2.05
  -4   7   3   60.10    5.75
  -4   7   3   57.16    6.58
  -3   7   3   40.43    5.02
  -3   7   3   54.04    4.43
  -3   7   3   49.04    4.07
  -2   7   3    1.59    1.28
  -2   7   3   -0.05    1.59
  -2   7   3    1.06    2.02
  -1   7   3   38.26    3.96
   0   7   3   23.49    2.16
   0   7   3   21.75    2.71
   0   7   3   22.46    2.87
   0   7   3   24.75    2.92
   1   7   3   18.16    2.74
   1   7   3   20.20    2.98
   1   7   3   19.21    2.75
   1   7   3   20.20    2.48
  -2  -7  -3   29.48    3.22
   2   7   3   26.84    3.34
   2   7   3   29.02    3.43
   2   7   3   30.03    3.66
   2   7   3   32.06    3.29
   2   7   3   27.51    3.42
   2   7   3   36.05    4.39
  -3  -7  -3   14.02    2.28
  -3  -7  -3   16.30    3.16
  -3  -7  -3   17.29    2.60
   3   7   3   18.65    2.96
   3   7   3   18.37    3.24
   3   7   3   23.52    6.46
   3   7   3   16.19    2.79
   3   7   3   15.52    3.71
   3   7   3   14.00    2.62
  -4  -7  -3   20.11    3.19
  -4  -7  -3   24.29    3.94
  -4  -7  -3   20.94    3.06
  -4  -7  -3   30.76    3.90
   4   7   3   22.75    3.37
   4   7   3   27.12    4.62
   4   7   3   29.38    4.61
   4   7   3   23.75    3.55
   4   7   3   27.85    4.19
  -5  -7  -3    2.71    3.21
  -5  -7  -3    8.21    3.21
  -5  -7  -3    5.97    2.31
   5   7   3    3.60    3.73
   5   7   3    5.13    2.50
   5   7   3    1.90    3.65
   5   7   3    3.65    2.51
   5   7   3    8.68    4.78
   5   7   3    1.85    3.65
  -6  -7  -3   -1.07    4.48
  -6  -7  -3    2.23    3.77
  -6  -7  -3    1.75    2.25
  -6  -7  -3   -1.07    3.62
  -6  -7  -3    2.00    1.97
   6   7   3    0.69    2.51
   6   7   3   -2.42    3.17
   6   7   3    5.83    4.04
   6   7   3    1.84    2.25
   6   7   3   -3.75    4.01
   6   7   3    2.76    4.69
  -7  -7  -3    8.94    3.76
  -7  -7  -3    8.88    3.48
  -7  -7  -3    5.58    2.33
  -7  -7  -3   11.46    5.28
  -7  -7  -3   12.40    4.98
   7   7   3   13.05    5.39
   7   7   3   16.96    7.05
   7   7   3    5.37    4.31
   7   7   3    7.41    3.24
   7   7   3    7.73    2.65
  -8  -7  -3   26.79    7.23
  -8  -7  -3   12.19    4.05
  -8  -7  -3   23.73    5.15
  -8  -7  -3   18.61    7.65
   8   7   3   24.50    8.22
   8   7   3   16.72    6.50
  -9  -7  -3   49.55   10.54
  -9  -7  -3   40.38    5.95
  -9  -7  -3   36.13    9.29
  -9  -7  -3   34.59   14.82
   9   7   3   31.18    8.76
 -10  -7  -3   19.16    6.02
 -10  -7  -3   21.66    7.01
  10   7   3   27.27    8.20
 -11  -7  -3   35.23    7.32
  11   7   3   32.25   13.06
  10  -8  -3   -0.11    7.74
 -10   8   3   14.51    4.15
  -9   8   3    0.29    2.66
  -9   8   3    4.21    2.56
  -9   8   3   10.20   12.51
  -9   8   3    4.70    1.63
  -8   8   3    2.90    6.94
  -7   8   3   13.88    6.94
  -7   8   3   29.08    7.02
  -6   8   3    1.97    2.04
  -6   8   3    3.31    4.70
  -6   8   3    2.47    1.64
  -6   8   3    4.02    2.07
  -6   8   3    3.79    5.88
  -5   8   3   19.37    5.78
  -5   8   3   32.49    5.22
  -4   8   3   -3.32    3.41
  -4   8   3    0.86    2.59
  -3   8   3   -1.38    2.46
  -3   8   3   -1.34    2.64
  -3   8   3    0.23    1.28
  -2   8   3    6.70    2.52
  -2   8   3    3.01    1.61
  -1   8   3   33.22    3.63
  -1   8   3   32.84    3.82
   0   8   3   17.48    2.03
   0   8   3   17.08    2.85
   0   8   3   18.13    2.83
   0   8   3   22.53    2.91
   1   8   3    3.26    2.45
   1   8   3   -1.10    1.57
   1   8   3    2.80    1.76
   1   8   3    1.74    2.10
   2   8   3   -0.81    2.15
   2   8   3    5.12    2.07
   2   8   3    0.71    2.51
   2   8   3    0.13    1.72
   2   8   3   -4.34    3.07
   2   8   3    2.34    1.78
  -3  -8  -3   57.21    5.18
  -3  -8  -3   57.40    5.05
  -3  -8  -3   63.10    5.68
   3   8   3   54.55    5.50
   3   8   3   56.43    5.69
   3   8   3   62.66    6.01
   3   8   3   61.16    5.43
   3   8   3   48.28    6.97
   3   8   3   53.41    6.24
  -4  -8  -3    3.91    3.49
  -4  -8  -3    5.26    2.21
  -4  -8  -3    1.55    1.74
   4   8   3   -3.29    3.02
   4   8   3   -0.52    1.86
   4   8   3    1.09    4.27
   4   8   3    2.57    3.04
   4   8   3    2.32    2.15
   4   8   3   -4.90    3.20
  -5  -8  -3    2.23    2.23
  -5  -8  -3    4.21    2.61
  -5  -8  -3    0.14    2.56
  -5  -8  -3   -1.04    1.81
  -5  -8  -3    4.71    4.03
   5   8   3    2.05    5.07
   5   8   3   -3.71    3.28
   5   8   3   -0.17    2.02
   5   8   3   -3.34    3.59
   5   8   3    0.65    2.32
   5   8   3   -1.50    3.42
  -6  -8  -3    4.27    2.74
  -6  -8  -3   17.50    5.01
  -6  -8  -3    7.28    3.20
  -6  -8  -3   14.16    4.91
   6   8   3    6.48    2.61
   6   8   3    5.12    3.04
   6   8   3    4.75    4.84
   6   8   3   10.96    6.04
   6   8   3    5.12    4.50
   6   8   3   13.18    4.88
  -7  -8  -3    4.10    5.11
  -7  -8  -3   14.96    6.21
  -7  -8  -3   10.65    4.96
  -7  -8  -3   13.27    3.78
   7   8   3    6.81    2.85
   7   8   3    8.37    5.43
   7   8   3   12.88    4.96
   7   8   3   26.85    8.03
  -8  -8  -3   14.67    6.30
   8   8   3    3.15    3.67
   8   8   3    7.56    6.37
  -9  -8  -3    9.65    4.09
  -9  -8  -3  -12.96   10.06
  -9  -8  -3   13.53    4.97
  -9  -8  -3   13.20    7.41
   9   8   3    2.30    4.43
   9   8   3    4.75    7.98
   9   8   3    2.77    2.51
   9   8   3    4.01    3.90
 -10  -8  -3   24.35    7.08
 -10  -8  -3   21.15    6.50
  10   8   3   39.70    8.80
 -11  -8  -3   33.23    7.78
  -9   9   3   24.34   11.19
  -9   9   3    9.46    3.23
  -7   9   3   14.27    2.67
  -7   9   3   16.08    6.89
  -6   9   3   11.30    6.39
  -6   9   3   13.08    5.59
  -5   9   3   55.90    7.71
  -5   9   3   47.30    7.43
  -4   9   3   20.60    5.03
  -4   9   3   19.23    4.10
  -3   9   3    4.06    2.78
  -3   9   3    0.34    1.38
  -3   9   3    2.23    1.97
  -3   9   3    0.97    2.81
  -2   9   3    2.80    1.76
  -2   9   3    3.61    2.57
  -2   9   3    1.34    1.80
  -1   9   3    0.56    1.85
  -1   9   3   -2.65    1.69
  -1   9   3   -0.31    2.08
   0   9   3   24.49    3.61
   0   9   3   23.28    3.40
   0   9   3   22.86    3.62
   1   9   3   16.11    3.83
   1   9   3   20.00    3.13
   1   9   3   22.74    3.48
   1   9   3   16.45    3.28
   2   9   3    9.31    2.69
   2   9   3    4.47    4.01
   2   9   3    5.96    3.16
   2   9   3    8.93    2.88
   3   9   3   -0.02    1.90
   3   9   3    1.19    2.93
   3   9   3   -0.57    2.03
   3   9   3    3.26    2.69
   3   9   3   -5.20    4.19
   3   9   3   -2.46    3.66
  -4  -9  -3    7.76    3.25
  -4  -9  -3    4.69    1.99
  -4  -9  -3    7.17    4.49
   4   9   3    5.88    3.37
   4   9   3    1.67    3.79
   4   9   3    5.71    3.87
   4   9   3    5.28    2.36
   4   9   3   -3.52    4.87
   4   9   3    2.36    2.53
  -5  -9  -3   25.33    3.86
  -5  -9  -3   36.27    5.56
   5   9   3   34.79    5.05
   5   9   3   37.78    7.63
   5   9   3   46.08    6.49
   5   9   3   36.09    5.43
   5   9   3   28.33    4.58
   5   9   3   34.08    5.48
  -6  -9  -3    6.39    2.50
  -6  -9  -3   11.39    3.44
   6   9   3    5.73    6.98
   6   9   3    6.43    2.88
   6   9   3   16.70    5.43
   6   9   3   13.31    3.84
   6   9   3   10.36    5.27
   6   9   3   13.66    5.41
  -7  -9  -3    5.09    3.21
  -7  -9  -3   10.28    4.46
  -7  -9  -3    3.44    3.16
   7   9   3    6.35    5.17
   7   9   3   -1.13    3.18
   7   9   3    8.51    5.72
   7   9   3   12.24    8.17
   7   9   3    2.11    2.49
  -8  -9  -3   36.18    5.64
  -8  -9  -3   29.06    5.65
   8   9   3   32.15    7.06
   8   9   3   17.86    4.30
   8   9   3   45.63    7.93
   8   9   3   24.03    5.40
  -9  -9  -3   -9.76   11.12
  -9  -9  -3    6.24    4.93
   9   9   3   -1.06    4.10
   9   9   3    1.14    2.37
   9   9   3    6.41    4.72
 -10  -9  -3   40.41    8.06
  10   9   3   34.78   10.11
  -9  10   3   40.39    9.03
  -7  10   3   73.63    8.79
  -6  10   3   24.75    6.73
  -5  10   3   13.22    5.57
  -5  10   3   14.31    5.28
  -4  10   3   28.03    4.45
  -4  10   3   32.10    4.59
  -4  10   3   32.80    4.99
  -3  10   3   19.72    3.78
  -3  10   3   10.95    2.68
  -3  10   3   12.60    2.26
  -3  10   3   20.04    3.75
  -2  10   3   19.76    3.60
  -2  10   3   18.86    2.85
  -2  10   3   10.95    2.75
  -1  10   3   -1.14    1.91
  -1  10   3    0.94    1.87
  -1  10   3    0.44    2.12
   0  10   3    1.15    1.83
   0  10   3   -2.55    1.71
   0  10   3    2.81    1.80
   0  10   3    1.56    2.04
   0  10   3    2.23    2.93
   1  10   3   18.08    3.37
   1  10   3   20.57    3.60
   1  10   3   20.69    3.43
   1  10   3   20.76    4.37
   2  10   3   -4.63    4.39
   2  10   3    2.70    2.88
   2  10   3    0.37    2.01
   2  10   3   -0.95    3.07
   3  10   3    8.38    2.66
   3  10   3   11.29    4.20
   3  10   3    9.30    2.92
   3  10   3   10.05    4.64
   3  10   3   10.60    3.12
   3  10   3   18.50    8.79
  -4 -10  -3    6.41    2.50
   4  10   3    4.77    2.58
   4  10   3   13.71    6.58
   4  10   3    8.72    4.60
   4  10   3    6.30    3.64
   4  10   3    6.37    4.32
   4  10   3    3.99    2.82
  -5 -10  -3    6.96    2.58
   5  10   3    5.66    3.15
   5  10   3    4.54    2.59
   5  10   3    9.80    7.31
   5  10   3   12.36    5.23
   5  10   3    5.00    4.31
  -6 -10  -3    6.10    2.82
  -6 -10  -3   14.30    4.39
   6  10   3    1.80    3.16
   6  10   3    1.66    2.45
   6  10   3    0.19    4.87
   6  10   3    3.59    5.10
  -7 -10  -3    6.62    3.16
   7  10   3    2.42    5.83
   7  10   3    1.15    2.40
   7  10   3    3.55    3.69
   7  10   3    5.84    5.76
  -8 -10  -3   13.40    3.52
   8  10   3    4.51    5.23
   8  10   3   10.03    6.77
  -9 -10  -3   47.60    5.74
   9  10   3   28.58    7.40
  -8  11   3   77.90    9.09
  -7  11   3   54.17    7.67
  -6  11   3   55.04    6.97
  -6  11   3   40.71    6.83
  -5  11   3   25.37    5.85
  -4  11   3   14.49    2.82
  -4  11   3    8.96    2.27
  -4  11   3   17.76    4.06
  -3  11   3    2.91    1.71
  -3  11   3    2.03    2.57
  -3  11   3    0.15    1.87
  -2  11   3    7.20    2.89
  -2  11   3    9.99    2.45
  -2  11   3   11.09    2.64
  -1  11   3    7.59    2.82
  -1  11   3    6.40    2.27
  -1  11   3    5.88    2.38
   0  11   3    4.93    2.49
   0  11   3    5.94    2.47
   0  11   3    8.98    2.64
   0  11   3    4.17    2.32
   1  11   3   20.32    3.85
   1  11   3   23.61    3.99
   1  11   3   31.23    4.87
   1  11   3   22.01    4.09
   2  11   3    4.02    2.35
   2  11   3    3.66    4.08
   2  11   3    6.73    5.42
   2  11   3    4.60    3.29
   3  11   3    1.01    4.40
   3  11   3    1.60    2.28
   3  11   3    8.47    4.33
   3  11   3    3.87    6.30
  -4 -11  -3   10.87    2.84
   4  11   3   14.20    5.71
   4  11   3   19.02    7.55
   4  11   3    9.25    3.23
   4  11   3    6.09    3.93
   4  11   3   20.18    5.52
  -5 -11  -3    9.85    2.93
   5  11   3   17.53    5.45
   5  11   3   15.36    5.45
  -6 -11  -3    1.44    2.67
   6  11   3    6.16    5.09
   6  11   3    4.10    2.85
   6  11   3   10.27    6.52
   7  11   3   11.97    6.58
   7  11   3   -4.51    6.97
  -8 -11  -3    9.02    5.24
   8  11   3    2.97    2.74
   8  11   3    2.62    6.52
  -9 -11  -3   12.61    3.96
   9  11   3   18.77    7.69
   9  11   3    6.42    3.15
  -7  12   3   87.72    9.12
  -6  12   3   63.61    7.10
  -6  12   3   54.04    7.71
  -5  12   3   34.16    5.31
  -3  12   3    7.06    2.30
  -3  12   3   10.81    3.37
[truncated: 9,273,732 more chars]
